# Supplementary material for: Enhanced therapeutic efficacy of Eupolyphaga sinensis Walker in females through sex-specific metabolomic-pharmacodynamic divergence
Source: Sci Rep. 2025 Feb 19;15:6032. doi: 10.1038/s41598-025-90100-5 (PMC11839932; doi:10.1038/s41598-025-90100-5)
Supplement: Supplementary file 2 — Supplementary Material 2 [file 41598_2025_90100_MOESM2_ESM.xlsx]

## Sheet: POS
NO.	Compounds	Formula	Precursor(g/mol)	Mass(g/mol)	score	RT(min)	CAS_ID	HMDB_ID	Metlin_ID	Pubchem.CID	Class.I	Class.II	VIP	p_value	Fold_Change	Type
1	Indole-3-Ethanol	C10H11NO	225.1004	161.0841	0.9985	4.6727	526-55-6	HMDB0003447	--	10685	Benzene and substituted derivatives	Benzene and substituted derivatives	1.1046642070262684	7.234304352781318e-05	0.06840555091271283	down
2	Acetone	C3H6O	101.0793	58.0419	0.997	1.9973	67-64-1	HMDB0001659	--	180	Organic oxygen compounds	Organooxygen compounds	1.1613289322818676	2.6623019522253765e-10	0.041296587707263084	down
3	Prostaglandin G2	C20H32O6	438.2185	368.2199	0.9964	5.7335	51982-36-6	HMDB0003235	3508	5280883	Lipids and lipid-like molecules	Fatty Acyls	1.1587840949388306	1.924993564067357e-08	22.26010085689913	up
4	4-Oxo-4-(3-pyridyl)butanal	C9H9NO2	147.0637	163.0633	0.9963	2.3463	76014-80-7	HMDB0062406	--	115084	Organic oxygen compounds	Organooxygen compounds	1.161084184674498	6.928863200926863e-14	0.4655159199711058	down
5	Oleate	C18H34O2	284.2671	282.2559	0.9963	9.9735	112-80-1	HMDB0000207	--	445639	Lipids and lipid-like molecules	Fatty Acyls	1.1609806832269145	2.138923574453975e-09	0.006074051986263521	down
6	Farnesoic acid;trans,trans-Farnesoic acid;(2E,6E)-Farnesoate	C15H24O2	237.1854	236.1776	0.9956	8.6691	462-11-3	--	--	5275507	Lipids and lipid-like molecules	Prenol lipids	1.0201579978706656	0.001981148055538188	2.7239322450941184	up
7	Hippuric Acid	C9H9NO3	163.0586	179.058	0.9956	3.5677	495-69-2	HMDB0000714	--	464	Organic acid And Its derivatives	Organicacid and Its derivatives	1.1393739017283635	8.493723310358294e-06	0.27379387682201045	down
8	(R)-Mandelonitrile	C8H7NO	176.0902	133.0528	0.9953	2.338	-	HMDB0060486	--	9548674	Benzenoids	Benzene and substituted derivatives	1.14687599329923	8.513953149101165e-07	0.1982517224694935	down
9	L-Carnitine	C7H15NO3	201.0721	161.1052	0.9952	0.7509999999999999	541-15-1	HMDB0000062	52	10917	Organic nitrogen compounds	Organonitrogen compounds	1.1576488155438678	8.276823818526049e-10	0.38411240237099625	down
10	Sphingosine 1-phosphate	C18H38NO5P	421.2832	379.2488	0.9938	9.8154	26993-30-6	-	--	5283560	SL	SM	1.1536566808374051	7.862678813704045e-08	0.07151675447294746	down
11	6-Aminocaproic Acid	C6H13NO2	173.1289	131.0946	0.9918	1.8062	60-32-2	HMDB0001901	--	564	Amino acid and Its metabolomics	Amino acid derivatives	1.1614622104996586	7.994019030845921e-11	0.10690290542887416	down
12	5'-Deoxy-5'-methylthioadenosine	C11H15N5O3S	300.0957	297.0896	0.9915	2.7784	2457-80-9	HMDB0001173	--	439176	Nucleosides, nucleotides, and analogues	5'-deoxyribonucleosides	1.1608551530406812	5.316449486659119e-13	4.603161816042458	up
13	N-Hydroxyl-tryptamine	C10H12N2O	159.0921	176.095	0.9901	2.3463	-	--	--	13571630	Organoheterocyclic compounds	Indoles and derivatives	1.1613293228536696	3.8555005592647455e-16	0.4339295731824071	down
14	Adenosine 5'-Monophosphate	C10H14N5O7P	717.1161	347.06300000000016	0.9898	1.199	61-19-8	HMDB0000045	--	6083	Nucleotide And Its metabolomics	Nucleotide and Its metabolomics	1.1335116107207988	6.771237692669274e-08	3.3610572819790443	up
15	1,2,4-Benzenetriol	C6H6O3	128.0431	126.0317	0.9898	2.5873	533-73-3	HMDB0124831	506	10787	Benzenoids	Phenols	1.1508894427978966	1.0298415377995687e-06	0.16167312249692373	down
16	(8E,10R,12Z)-10-Hydroperoxy-8,12-octadecadienoate	C18H32O4	335.2197	312.2301	0.9897	9.0014	-	--	--	56927725	Lipids and lipid-like molecules	Fatty Acyls	1.086717872278091	0.0002981519717204456	0.19953818897252784	down
17	Riboflavin	C17H20N4O6	400.1312	376.1383	0.9897	3.1606	83-88-5	HMDB0000244	--	493570	CoEnzyme and vitamins	CoEnzyme and vitamins	1.1522783227361684	5.714999967136808e-07	12.649829323245948	up
18	Linolenic acid	C18H30O2	347.2197	278.2246	0.9897	9.0098	463-40-1	HMDB0001388	--	5280934	Lipids and lipid-like molecules	Fatty Acyls	1.1574622378396469	7.397879950939243e-12	7.7052523310473475	up
19	Linoleic acid	C18H32O2	245.2268	280.2402	0.9896	9.3753	60-33-3	HMDB0000673	--	5280450	Lipids and lipid-like molecules	Fatty Acyls	1.1613831792446103	8.275514586100915e-15	0.031902605527352836	down
20	(10S)-Juvenile hormone III diol	C16H28O4	302.233	284.1988	0.9877	8.1962	-	--	--	10859043	Lipids and lipid-like molecules	Prenol lipids	1.1598010429436616	1.625867122394423e-10	21.08928066317253	up
21	Toluene-cis-dihydrodiol;(1S,2R)-3-Methylcyclohexa-3,5-diene-1,2-diol	C7H10O2	174.0846	126.0681	0.9876	2.0472	-	--	--	440399	Organic oxygen compounds	Organooxygen compounds	1.1598213462927158	1.8984290513150922e-08	24.423547884311844	up
22	12-trans-Hydroxy juvenile hormone III	C16H26O4	351.1782	282.1831	0.9875	6.2697	-	--	--	11011465	Lipids and lipid-like molecules	Prenol lipids	1.1224710284527042	2.926085128661792e-05	16.88464876210371	up
23	L-Proline	C5H9NO2	117.0744	115.0633	0.9875	0.8009	147-85-3	HMDB0000162	--	145742	Amino acid and Its metabolomics	Amino acids	1.1542963002594804	1.3506054060444262e-07	3.53271741532674	up
24	L-Homophenylalanine	C10H13NO2	145.0843	179.0946	0.9865	7.2813	943-73-7	--	43203	2724505	--	--	1.1516501323036408	1.5535395550173647e-07	0.057472202701046624	down
25	(E)-Phenylacetaldoxime;(E)-Phenylacetaldehyde oxime	C8H9NO	118.0655	135.0684	0.986	2.338	-	--	--	9638853	Benzenoids	Benzene and substituted derivatives	1.1609338569479215	2.593346021943189e-12	0.4417277248377623	down
26	3-Hydroxypropanal	C3H6O2	117.074	74.0368	0.9859	1.6816	2134-29-4	HMDB0003453	--	75049	Organic oxygen compounds	Organooxygen compounds	1.0549009282666515	5.337341149404025e-05	2.45541352492916	up
27	13(S)-HpOTrE； (9Z,11E,13S,15Z)-13-Hydroperoxyoctadeca-9,11,15-trienoic acid	C18H30O4	333.204	310.2144	0.9858	7.2317	67597-26-6	--	36052	5497123	Lipids and lipid-like molecules	Fatty Acyls	1.1608845872200126	9.249279257685337e-11	5.725819160525759	up
28	3-Amino-1-(2-amino-3-hydroxyphenyl)propan-1-one	C9H12N2O2	164.0898	180.0899	0.985	1.8727	99362-47-7	HMDB0060281	--	440736	Organic oxygen compounds	Organooxygen compounds	1.1111122754892258	9.116612755319956e-05	0.2488987151520687	down
29	Hexadecanal	C16H32O	283.2827	240.2453	0.9849	7.1819	629-80-1	HMDB0001551	--	984	Lipids and lipid-like molecules	Fatty Acyls	1.1563532552156204	1.370048074107832e-07	0.27373126224242383	down
30	D-erythro-Sphinganine	C18H39NO2	302.3058	301.2981	0.9844	7.3972	764-22-7	HMDB0000269	395	91486	Organic nitrogen compounds	Organonitrogen compounds	1.1550437433192515	3.5973195366798115e-08	0.13435923247913034	down
31	Arbutin	C12H16O7	238.0794	272.0896	0.9841	2.6537	497-76-7	HMDB0029943	--	440936	Organic oxygen compounds	Organooxygen compounds	1.0692405327152217	0.0006243570749206442	2.6044884607220906	up
32	alpha-D-Galactosyl-(1->3)-1D-myo-inositol	C12H22O11	384.0832	342.1162	0.9838	0.7926	6691-44-7	HMDB0005826	--	11727586	Organic oxygen compounds	Organooxygen compounds	1.0707104343955465	6.325074457909832e-05	2.8853440510013164	up
33	N-(4-aminobutyl)-3-(4-hydroxyphenyl)prop-2-enimidic acid	C13H18N2O2	200.1263	234.1368	0.9813	6.5920000000000005	34136-53-3	HMDB0033461	--	6439562	Phenylpropanoids and polyketides	Cinnamic acids and derivatives	1.0644522888352446	0.00010578297024928327	0.2584444435336117	down
34	Resveratrol	C14H12O3	271.1159	228.0786	0.9803	6.1599	501-36-0	HMDB0003747	--	445154	Others	Stilbene	1.0883816600319869	1.609227392840147e-05	0.2740056393060197	down
35	3beta,5beta-Ketotriol;2,22-Dideoxyecdysone	C27H44O4	451.3612	432.324	0.9795	8.3451	-	--	--	14017685	Lipids and lipid-like molecules	Steroids and steroid derivatives	1.1010255682721342	0.00019497174112149078	5.740818093032522	up
36	cis-3-Hexenal	C6H10O	117.1102	98.0732	0.9788	3.9083	-	HMDB0031498	--	643941	Organic oxygen compounds	Organooxygen compounds	1.1549190561238003	8.228383534706111e-10	5.934150938429171	up
37	Lithocholic acid	C24H40O3	395.336	376.2977	0.9746	11.1035	434-13-9	HMDB0000761	--	9903	Bile acids	Bile acids	1.1483802377911	5.223070923352527e-07	0.2011139717281146	down
38	Hercynine;Nalpha,Nalpha,Nalpha-Trimethyl-L-histidine	C9H16N3O2	398.2596	198.1243	0.9737	6.567	534-30-5	HMDB0029422	--	440727	Organic acids and derivatives	Carboxylic acids and derivatives	1.1185726180827864	5.814921842204387e-07	0.2438578121643711	down
39	2-Picolinic Acid	C6H5NO2	125.0424	123.03200000000001	0.9734	2.687	98-98-6	HMDB0002243	--	1018	Heterocyclic compounds	Pyridine and pyridine derivatives	1.1528565712602448	1.1746850958089309e-06	14.064417755136486	up
40	D-Ribulose 1,5-bisphosphate	C5H12O11P2	332.9756	309.9855	0.9722	0.7393	24218-00-6	--	377	123658	Organic oxygen compounds	Organooxygen compounds	1.0805296698772409	0.00032367154273151564	0.1611920413662592	down
41	1-Pyrroline-2-carboxylic acid	C5H7NO2	136.0378	113.0477	0.9717	1.8727	2139-03-9	HMDB0006875	--	440046	Organoheterocyclic compounds	Pyrrolines	1.1443472301863062	4.289177849072543e-07	4.998844604279745	up
42	Eucalyptol	C10H18O	232.0581	154.1358	0.966	4.1326	470-82-6	HMDB0004472	--	2758	Organoheterocyclic compounds	Oxanes	1.1225797149258383	1.7108554429952859e-06	4.587117714128109	up
43	15-Hydroperoxyicosatetraenoic acid	C20H32O4	355.2672	336.2301	0.9638	7.5724	70981-96-3	HMDB0004244	--	5280893	Lipids	Free fatty acids	1.1315007161520645	3.212823449798598e-05	2.737647649869729	up
44	9(S)-HPETE;(5Z,7E,11Z,14Z)-(9S)-9-Hydroperoxyeicosa-5,7,11,14-tetraenoic acid;(5Z,7E,11Z,14Z)-(9S)-9-Hydroperoxyicosa-5,7,11,14-tetraenoic acid	C20H32O4	406.228	336.2301	0.9637	7.3231	-	--	--	9548878	Lipids and lipid-like molecules	Fatty Acyls	1.1306098641572138	1.738841637759619e-05	12.428448754094124	up
45	myristic acid	C14H28O2	271.2466	228.2089	0.9634	8.225	32112-52-0	--	--	11005	--	--	1.1523586464609146	7.990260892151305e-08	0.06020054847788385	down
46	2-Isopropylmaleic acid	C7H10O4	227.0529	158.0579	0.9632	2.986	-	HMDB0012241	--	5280533	Lipids and lipid-like molecules	Fatty Acyls	1.1185105731267242	1.2667749505543742e-06	5.6293154360990965	up
47	Sphinganine 1-phosphate	C18H40NO5P	449.2213	381.2644	0.9603	7.1368	19794-97-9	HMDB0000277	--	644260	SL	SM	1.1281896029794871	2.8824861891698176e-05	0.07637170212905582	down
48	S-Adenosyl-L-Methionine	C15H24N6O5S	513.0134	398.1372	0.9570000000000001	0.6929	29908-03-0	HMDB0001185	--	34755	Amino acid and Its metabolomics	Amino acid derivatives	1.1534437498255905	2.780342050189186e-07	5.660356470665675	up
49	Vitamin A	C20H30O	304.2635	286.2297	0.9566	6.7416	68-26-8	HMDB0000305	--	445354	CoEnzyme and vitamins	CoEnzyme and vitamins	1.1598921540288798	6.358566101265331e-10	17.283427984287073	up
50	Colnelenic acid	C18H28O3	356.22	292.2038	0.9535	8.2288	52591-16-9	HMDB0030996	--	6441679	Lipids and lipid-like molecules	Fatty Acyls	1.0945937305682916	1.3475431403758501e-05	2.425832261971665	up
51	4-Methylthiobutanaldoxime	C5H11NOS	151.0903	133.0561	0.9521	2.3209	-	--	--	25010747	Organic nitrogen compounds	Organonitrogen compounds	1.1134755018054583	2.022823413518775e-06	2.2824233406375485	up
52	(Z)-Phenylacetaldehyde oxime;Z-Phenylacetaldoxime	C8H9NO	119.0689	135.0684	0.9474	2.3432	-	--	--	5939523	Benzenoids	Benzene and substituted derivatives	1.1591053304573546	1.0886154095446292e-10	0.4473429662392528	down
53	Hepoxilin A3;(5Z,9E,14Z)-(11S,12S)-11,12-Epoxy-8-hydroxyeicosa-5,9,14-trienoic acid;(5Z,9E,14Z)-(11S,12S)-11,12-Epoxy-8-hydroxyicosa-5,9,14-trienoic acid	C20H32O4	337.2358	336.2301	0.9459	7.8521	-	HMDB0004688	--	5283211	Lipids and lipid-like molecules	Fatty Acyls	1.0213616204581601	0.0019984314299566143	0.10626836103461723	down
54	(6E)-8-Oxogeranial;10-Oxogeranial;8-Oxogeranial	C10H14O2	213.112	166.0994	0.9453	5.1712	-	--	--	11073781	Lipids and lipid-like molecules	Prenol lipids	1.1596157845126869	7.612128270284027e-13	0.05842698010716816	down
55	Neurosporaxanthin;all-trans-Neurosporaxanthin	C35H46O2	538.3184	498.3498	0.9446	8.5361	2468-88-4	--	--	637039	Lipids and lipid-like molecules	Prenol lipids	1.1554518822134476	3.055198684226958e-10	8.967414605964946	up
56	3-SULFINO-L-ALANINE	C3H7NO4S	346.9798	153.0096	0.9444	0.6828	1115-65-7	--	--	1549098	--	--	1.0794974328524582	2.0156611475455758e-05	0.3807328014603359	down
57	Coniferol	C10H12O3	203.0689	180.0786	0.9442	4.8176	458-35-5	HMDB0012915	--	1549095	Phenolic acids	Phenolic acids	1.0455834996955042	0.00015806065557878504	2.625553707098077	up
58	Biphenyl	C12H10	202.0949	154.0783	0.9422	7.5973	92-52-4	HMDB0034437	--	7095	Benzenoids	Benzene and substituted derivatives	1.146288616128929	1.3158372409080444e-08	8.378204124640433	up
59	(R)-Acetoin;(R)-2-Acetoin;(R)-3-Hydroxy-2-butanone;(R)-Dimethylketol;(R)-3-Hydroxybutan-2-one	C4H8O2	153.0731	88.0524	0.9420000000000001	1.6899	53584-56-8	--	--	439314	Organic oxygen compounds	Organooxygen compounds	1.1563644121104355	2.1403023865924646e-11	7.517243534083563	up
60	N6,N6,N6-Trimethyl-L-lysine	C9H20N2O2	171.1494	188.1525	0.9398	2.2216	-	HMDB0001325	--	440120	Organic acids and derivatives	Carboxylic acids and derivatives	1.1442639088621571	3.8778981750503515e-06	0.1770765413592895	down
61	Salicylaldehyde	C7H6O2	165.07299999999995	122.0368	0.9368	2.7535	1990-02-8	HMDB0034170	--	6998	Phenolic acids	Phenolic acids	1.1564796003136741	1.607077545046079e-11	5.75003807301825	up
62	8(S)-HPETE	C20H32O4	406.2295	336.2301	0.9352	5.5949	-	HMDB0004699	--	9548880	Lipids and lipid-like molecules	Fatty Acyls	1.1417316920404408	7.288123208569475e-06	10.33915100564293	up
63	5,6-Dimethylbenzimidazole	C9H10N2	193.0973	146.0844	0.9346	2.3214	582-60-5	HMDB0003701	--	675	Heterocyclic compounds	Heterocyclic compounds	1.159711125752988	5.920220927404216e-09	0.3604242390950833	down
64	Pantothenol	C9H19NO4	412.2754	205.1314	0.9319	6.7582	16485-10-2	-	--	131204	Alcohol and amines	Alcohols	1.1398645319652947	1.390628140152962e-05	13.802824360250115	up
65	Ecgonine-methyl-ester (EME)	C10H17NO3	164.1075	199.1208	0.9303	5.9107	7143-09-1	HMDB0006406	--	443844	Alkaloids and derivatives	Tropane alkaloids	1.1238854089116663	6.372886977371953e-05	0.11906808291708815	down
66	Aminoacetone	C3H7NO	56.0503	73.0528	0.9298	1.1162	298-08-8	HMDB0002134	--	215	Organic oxygen compounds	Organooxygen compounds	1.1498187899773755	3.880522551435113e-09	8.33006511906409	up
67	Butyraldehyde	C4H8O	142.0575	72.0575	0.9279999999999999	3.7504	123-72-8	HMDB0003543	--	261	Organic oxygen compounds	Organooxygen compounds	1.1177207351280454	7.780204736729089e-05	2.1429067088149605	up
68	cis-Zeatin	C10H13N5O	264.0828	219.112	0.9264	2.0971	32771-64-5	--	--	688597	Organoheterocyclic compounds	Imidazopyrimidines	1.1480123811613967	3.7352622006310446e-09	5.310315610794636	up
69	5-Hydroxy-2-oxo-4-ureido-2,5-dihydro-1H-imidazole-5-carboxylate	C5H6N4O5	225.023	202.0338	0.9198	0.6929	-	HMDB0059663	--	443736	Organic acids and derivatives	Carboxylic acids and derivatives	1.1200009955283563	7.300477920131479e-07	2.4751477493066045	up
70	3-Deoxy-D-arabino-heptulosonate-7-phosphate	C4H6N4O	352.0416	126.0542	0.9148	0.8756	56-06-4	--	6500	160647	Organic oxygen compounds	Organooxygen compounds	1.110756227116477	0.00011756430921171984	20.279555124754705	up
71	Acetaminophen	C8H9NO2	152.0709	151.0633	0.9132	3.551	103-90-2	HMDB0001859	--	1983	Benzene and substituted derivatives	Phenolics	1.158665168901478	2.1290865761089184e-10	0.2838157953942454	down
72	Choline sulfate	C5H13NO4S	167.0563	183.0565	0.9127	0.7843	4858-96-2	--	--	485	Organic acids and derivatives	Organic sulfuric acids and derivatives	1.1187767051359272	4.319831966357688e-06	5.341553313425992	up
73	1,3-Diaminopropane	C3H10N2	142.0414	74.0844	0.9059999999999999	0.6846	109-76-2	HMDB00002	--	428	Alcohol and amines	Amines	1.0757440861870733	5.095037252567279e-05	0.22144962869693613	down
74	Anandamide	C22H37NO2	394.2953	347.2824	0.9019	7.0739	94421-68-8	HMDB0004080	--	5281969	Organic nitrogen compounds	Organonitrogen compounds	1.1556404961373694	1.5103866611654778e-07	6.727751577234192	up
75	Toluene	C7H8	157.0842	92.0626	0.9008	4.9718	108-88-3	HMDB0034168	--	1140	Benzenoids	Benzene and substituted derivatives	1.158481602322316	1.2390058852013508e-11	0.2983147839566192	down
76	5-(N-Methyl-4,5-dihydro-1H-pyrrol-2-yl)pyridin-2-ol;6-Hydroxy-N-methylmyosmine	C10H12N2O	177.104	176.095	0.8994	7.8373	-	--	--	52944012	Organoheterocyclic compounds	Pyridines and derivatives	1.1528663521238895	1.9275173402591433e-07	0.05021705331804677	down
77	Stearidonic acid	C18H28O2	323.2218	276.2089	0.8988	8.6442	20290-75-9	HMDB0006547	--	5312508	Lipids and lipid-like molecules	Fatty Acyls	1.1029823936473608	0.00018320996378300494	6.271979087316478	up
78	L-Kynurenine	C10H12N2O3	277.0809	208.0848	0.8979	1.7065	2922-83-0	HMDB0000684	--	161166	--	--	1.1546891236696089	4.4991059343292676e-07	18.173398943000056	up
79	Androsta-1,4-diene-3,17-dione	C19H24O2	332.1921	284.1776	0.8956	8.7688	897-06-3	HMDB0003422	--	13472	Lipids and lipid-like molecules	Steroids and steroid derivatives	1.1560811313834245	2.699715239551245e-11	2.3514742897041594	up
80	(6E)-8-Hydroxygeraniol;10-Hydroxygeraniol;8-Hydroxygeraniol	C10H18O2	171.1375	170.1307	0.8864	3.3683	-	--	--	5363397	Lipids and lipid-like molecules	Prenol lipids	1.0485293185499491	0.001098225653711088	10.481464655369017	up
81	(S)-4-Hydroxymandelonitrile	C8H7NO2	218.043	149.0477	0.8863	2.6908	-	HMDB0060318	--	440104	Benzenoids	Phenols	1.0294013958293915	0.0008051148589058388	4.320051251108082	up
82	p-Hydroxybenzyldesulphoglucosinolate;Desulfo-p-hydroxybenzylglucosinolate	C14H19NO7S	392.1003	345.0882	0.8853	3.2561	-	--	--	46173871	Organic oxygen compounds	Organooxygen compounds	1.0973382424932303	0.0002089324939902309	8.830382304914496	up
83	12-OxoETE	C20H30O3	366.2337	318.2195	0.8852	9.6518	108437-64-5	HMDB0013633	--	5283162	Oxidized lipid	Oxidized lipid	1.1451493593781379	7.803233257727623e-06	78.2211850573203	up
84	Guanidineacetic Acid	C3H7N3O2	257.0963	117.0538	0.8838	1.1665	352-97-6	HMDB0000128	--	763	Organic acid And Its derivatives	Organicacid and Its derivatives	1.0414467202290107	0.0011088617263279603	0.433360441607584	down
85	6-ketoProstaglandin E1	C20H32O6	369.2249	368.2199	0.8699	5.678	67786-53-2	HMDB0004241	--	5280889	Oxidized lipids	Oxidized lipids	1.1606744681636545	1.5451049070977078e-12	0.10182042261794652	down
86	12(S)-Hpete	C20H32O4	338.2385	336.2301	0.8674	7.6056	71774-10-2	HMDB0004243	3845	5280892	Lipids and lipid-like molecules	Fatty Acyls	1.0550421709872841	0.0009925870866246448	0.37312200904006576	down
87	2-Methoxyestradiol	C19H26O3	350.2021	302.1882	0.867	7.0323	362-07-2	HMDB0000405	--	66414	Lipids and lipid-like molecules	Steroids and steroid derivatives	1.15908173804931	8.881345025899714e-11	11.484227488314913	up
88	(7S,8S)-DiHODE;(9Z,12Z)-(7S,8S)-Dihydroxyoctadeca-9,12-dienoic acid;(7S,8S,9Z,12Z)-7,8-Dihydroxyoctadeca-9,12-dienoate	C18H32O4	335.2199	312.2301	0.8646	7.6563	143288-65-7	--	--	5460412	Lipids and lipid-like molecules	Fatty Acyls	1.073289304556295	0.0001879175188088148	2.075406110596314	up
89	Agmatine	C5H14N4	131.1293	130.1218	0.8589	0.7012	306-60-5	HMDB0001432	--	199	Alcohol and amines	Polyamines	1.1563673315685268	1.964676280279724e-08	0.28486764316955016	down
90	Juvenile hormone III acid;Juvenile-hormone-III carboxylate;(2E,6E,10R)-10,11-Epoxy-3,7,11-trimethyldodeca-2,6-dienoate	C15H24O3	235.1697	252.1725	0.8573	9.2746	-	--	--	23724771	Lipids and lipid-like molecules	Prenol lipids	1.1282542920651817	1.3636197125051173e-07	2.238689427771046	up
91	Cholesterol	C27H46O	409.3428	386.3549	0.8566	7.24	57-88-5	HMDB0000067	--	5997	Hormones and hormone related compunds	Hormones and hormone related compunds	1.1609113610781383	1.6028724561424964e-09	0.1142436135133348	down
92	Clavulanate-9-aldehyde	C8H7NO5	216.0667	197.0324	0.8537	6.5172	-	--	--	15517793	Organic acids and derivatives	Carboxylic acids and derivatives	1.124786462331728	2.63069781301548e-07	0.1910726040127768	down
93	Histamine	C5H9N3	112.0872	111.08	0.8531	0.7012	51-45-6	HMDB0000870	--	774	Alcohol and amines	Polyamines	1.1534844770778427	7.574195812393308e-09	0.17051828900824506	down
94	S,S-Dimethyl-beta-propiothetin;S-Dimethylsulfonium propionic acid;Dimethylpropiothetin;DMPT;DMSP	C5H10O2S	307.0446	134.0402	0.8515	1.7152	7314-30-9	--	--	23736	Organic acids and derivatives	Carboxylic acids and derivatives	1.1593293297449263	4.951839440682646e-13	10.385360959762387	up
95	Choline	C5H14NO+	104.1078	104.10799999999999	0.8496	1.0211	62-49-7	HMDB0000097	--	305	Tryptamines,Cholines,Pigments	Cholines	1.0615814439707931	0.0006222897708758687	0.2321091080797625	down
96	L-Lysine	C6H14N2O2	147.1196	146.1055	0.8471	1.0418	56-87-1	HMDB0000182	--	5962	Amino acid and Its metabolomics	Amino acids	1.1482307931779805	5.964940084558582e-08	0.14750060962422745	down
97	Betaine	C5H11NO2	118.0867	117.079	0.8449	0.7926	107-43-7	HMDB0000043	--	247	Others	Others	1.1541391409685149	1.003833197907236e-10	0.4757264870802298	down
98	Phenethylamine	C8H11N	122.0966	121.0891	0.8436	2.1635	64-04-0	HMDB0012275	--	1001	Alcohol and amines	Amines	1.088908436006994	0.00036416532723250336	0.23702485488953304	down
99	L-Ornithine	C5H13ClN2O2	266.1937	132.0899	0.8435	6.5006	3184-13-2	HMDB0000214	--	6262	Amino acid and Its metabolomics	Amino acids	1.0157224531493474	0.0005866695530275192	0.4930826333640533	down
100	Adenosine	C10H13N5O4	268.1044	267.0968	0.8389	1.6899	58-61-7	HMDB0000050	--	60961	Nucleotide And Its metabolomics	Nucleotide and Its metabolomics	1.1609821284814652	1.167205797918778e-10	0.3470720585280868	down
101	(E)-2-Methylbutanal oxime	C5H11NO	140.0498	101.0841	0.8377	2.3463	-	--	--	12917320	Organic nitrogen compounds	Organonitrogen compounds	1.1457688349444686	4.26779594140309e-07	0.3668576667047743	down
102	Methyl farnesoate;Methyl(2E,6E)-farnesoate	C16H26O2	251.2009	250.1933	0.8340000000000001	8.7605	10485-70-8	--	--	5275508	Lipids and lipid-like molecules	Prenol lipids	1.1552282119602166	6.310869999368117e-11	3.0727960478503884	up
103	Nicotinamide	C6H6N2O	123.0558	122.04799999999999	0.8304	1.3908	98-92-0	HMDB0001406	--	936	Others	Vitamin	1.161353458679976	1.2900570957466904e-17	3.3678231200528423	up
104	3-Hydroxy-2-methyl-4H-pyran-4-one	C6H6O3	127.0392	126.0317	0.8249	2.5873	118-71-8	HMDB0030776	--	8369	Heterocyclic compounds	Heterocyclic compounds	1.1601084685004617	1.899182852892093e-08	0.19978455705661768	down
105	FA 18:0	C18H36O2	326.3055	284.2715	0.8240000000000001	11.494000000000002	57-11-4	HMDB0000827	--	5281	Lipids and lipid-like molecules	Fatty Acyls	1.002699794519662	0.0027105427824147803	5.988523831398625	up
106	Etherolenic acid;(9Z,11E,1'E,3'Z)-12-(1',3'-Hexadienyloxy)-9,11-dodecadienoic acid	C18H28O3	315.1914	292.2038	0.823	8.2204	-	--	--	23724709	Lipids and lipid-like molecules	Fatty Acyls	1.159451105606946	5.552932827036578e-10	9.66045415856616	up
107	Tryptamine	C10H12N2	161.1077	160.1	0.8211	2.6281	61-54-1	HMDB0000303	--	1150	Alkaloids	Plumerane	1.1597759979951705	1.8500320525720392e-08	0.4088081347755175	down
108	Trimethylamine	C3H9N	60.0839	59.0735	0.8139	1.0252	13960-80-0	HMDB0000906	--	1146	Organic nitrogen compounds	Organonitrogen compounds	1.116465653947485	7.252414722665155e-07	0.3648923199777784	down
109	Phosphocholine	C5H14NO4P	184.0736	183.06599999999997	0.8133	0.7843	107-73-3	HMDB0001565	--	1014	Nucleotide And Its metabolomics	Nucleotide and Its metabolomics	1.1358820240419258	1.476273246457868e-05	5.5985283760273825	up
110	12(S)-HETE	C20H32O3	362.2664	320.2351	0.7925	9.7741	54397-83-0	--	--	5283155	Lipids and lipid-like molecules	Fatty Acyls	1.1569192716746444	7.769215085895013e-09	0.05214886807197743	down
111	6-Phosphogluconic acid	C6H13O10P	322.0041	276.0246	0.7832	0.6913	53411-70-4	HMDB0001316	367	91493	Organic oxygen compounds	Organooxygen compounds	1.0660101126094503	3.128225210703086e-05	2.6096376332476865	up
112	Glycocholic Acid	C26H43NO6	448.309	465.309	0.7763	8.2213	475-31-0	HMDB0000138	--	10140	Bile acids	Bile acids	1.158550643004962	2.866381892960606e-12	0.2517070587289968	down
113	Guanidinoproclavaminic acid;Guanidinoproclavaminate;Amidinoproclavaminate	C9H16N4O4	246.1326	244.1172	0.7737	6.6917	-	--	--	441124	--	--	1.146953661955749	2.7411979728747084e-06	0.05464352626934863	down
114	12(R)-HPETE	C20H32O4	354.2618	336.2301	0.7726	5.4869	-	HMDB0004692	--	9548885	Lipids and lipid-like molecules	Fatty Acyls	1.1573268508382113	1.125368015262567e-07	0.025902939321936085	down
115	2-Amino-5-oxohexanoate	C6H11NO3	163.1124	145.0739	0.7721	8.6752	-	--	--	440805	Organic acids and derivatives	Carboxylic acids and derivatives	1.1547114759949253	7.101968963552704e-10	2.52831361957082	up
116	N-Acetyl-L-phenylalanine	C11H13NO3	208.0973	207.1	0.767	3.7961	2018-61-3	HMDB0000512	--	74839	Amino acid and Its metabolomics	Amino acid derivatives	1.158099279113786	7.301561028595759e-08	0.29634885221870244	down
117	1-Phenylethanol	C8H10O	164.1074	122.0732	0.7669	4.5231	1960-12-8	HMDB0033944	--	7409	Benzene and substituted derivatives	Benzene and substituted derivatives	1.158578080085522	3.034902239096612e-08	0.1993258370379986	down
118	Taurochenodesoxycholic Acid	C21H32O2	517.3309	316.2397	0.7667	7.0323	516-35-8	HMDB0003759	--	387316	Hormones and hormone related compunds	Hormones and hormone related compunds	1.1548447502555472	1.154437051571036e-10	0.049151299746939374	down
119	Tryptophan	C11H12N2O2	409.1729	204.0899	0.7608	2.5540000000000003	153-94-6	HMDB0000929	--	6305	Organoheterocyclic compounds	Indoles and derivatives	1.1573370419781703	1.987122024992061e-11	2.2933636906065207	up
120	Pyridoxal	C8H9NO3	150.0553	167.0582	0.7603	1.6063	66-72-8	HMDB0001545	--	1050	Heterocyclic compounds	Pyridine and pyridine derivatives	1.1522400691011907	9.12798402274878e-07	2.8124360426865143	up
121	Carnitine C16:0	C23H45NO4	400.3332	399.3349	0.7589	7.7136	2364-67-2	HMDB0000222	--	--	Alkaloids	Alkaloids	1.156996971655568	4.6756586297212896e-08	14.519818123184614	up
122	Adenine	C5H5N5	136.0621	135.055	0.753	1.6899	73-24-5	HMDB0000034	--	190	Nucleotide And Its metabolomics	Nucleotide and Its metabolomics	1.1484388745319412	2.598847021520582e-07	0.4131244133066699	down
123	(3S,5S)-3,5-Diaminohexanoic acid	C6H14N2O2	215.1018	146.1055	0.7518	8.1789	-	HMDB0012115	--	439430	Organic acids and derivatives	Carboxylic acids and derivatives	1.0632737095765952	0.0003944762814104927	3.728919927727085	up
124	Sphingosine	C18H37NO2	300.2901	299.2824	0.7481	7.1818	123-78-4	HMDB0000252	--	5280335	SL	SM	1.1327566308379622	3.2440431136244945e-05	0.2280909836390268	down
125	15-deoxy-δ-12,14-PGJ2	C20H28O3	317.2089	316.2038	0.7418	9.685	87893-55-8	HMDB0005079	--	--	FA	FFA	1.1456914913071397	2.5695455261615367e-06	5.167170299376091	up
126	7alpha-Hydroxyandrost-4-ene-3,17-dione	C19H26O3	326.1871	302.1882	0.7412	9.57	62-84-0	HMDB0006771	--	65542	Lipids and lipid-like molecules	Steroids and steroid derivatives	1.0821917539957226	1.0810565858167917e-05	2.008058507077088	up
127	2-Aminophenol	C6H7NO	92.0504	109.0528	0.7412	3.9997	95-55-6	-	--	5801	Benzene and substituted derivatives	Phenolics	1.1566184442095893	1.5450125217608868e-07	3.3985484884587813	up
128	Folic acid	C20H23N7O7	474.1613	441.1397	0.7355	2.081	59-30-3	HMDB0000121	--	135398658	Organic acid And Its derivatives	Organicacid and Its derivatives	1.1375324813808854	3.271781624019785e-08	0.14873772240930072	down
129	4-Fumarylacetoacetic acid	C8H8O6	424.0612	200.0321	0.735	1.8311	28613-33-4	HMDB0062563	--	5280398	Organic acids and derivatives	Keto acids and derivatives	1.1134912289954402	4.75735294232106e-06	3.0584859862150875	up
130	L-Methionine	C5H11NO2S	150.059	149.05100000000004	0.7337	1.1286	63-68-3	HMDB0000696	--	6137	Amino acid and Its metabolomics	Amino acids	1.1577610129187714	1.0755240812244575e-09	6.646605009230759	up
131	N-Acetyl-5-Hydroxytryptamine	C12H14N2O2	219.1131	218.106	0.7325	3.3602	1210-83-9	HMDB0001238	--	903	Tryptamines,Cholines,Pigments	Tryptamines	1.1566054372553345	6.61376498531044e-11	0.029714266507987263	down
132	19-Oxotestosterone	C19H26O3	349.1989	302.1882	0.7292	6.5006	-	HMDB0003959	--	12850019	Lipids and lipid-like molecules	Steroids and steroid derivatives	1.0609055813146109	0.0007647043282396608	7.063034712381638	up
133	OUABAIN	C29H44O12	607.2735	584.2833	0.7279	4.6062	11018-89-6	--	--	439501	--	--	1.1570507672658283	2.4742843798191726e-07	60.413904959611976	up
134	4-Hydroxy-4-methylglutamate	C6H11NO5	196.0954	177.0637	0.7274	6.1267	-	--	--	440894	Organic acids and derivatives	Carboxylic acids and derivatives	1.088956500252652	1.5233269792062436e-05	2.9891102937038614	up
135	2'-Deoxyinosine 5'-monophosphate	C10H13N4O7P	688.0862	332.0522	0.7195	1.6982	93841-33-9	HMDB0006555	--	135398614	Nucleosides, nucleotides, and analogues	Purine nucleotides	1.1047269035581568	0.0001299139016197041	0.10619407972521548	down
136	Phytosphingosine	C18H39NO3	318.3005	317.293	0.7179	6.9077	554-62-1	HMDB0004610	--	122121	SL	SM	1.1572232868104704	5.7596870678976146e-09	0.09216707331619177	down
137	N-Methyltryptamine	C11H14N2	238.1349	174.11599999999999	0.7174	6.4175	61-49-4	HMDB0004370	--	6088	Tryptamines,Cholines,Pigments	Tryptamines	1.1540446082010882	1.09306235553849e-08	0.044141650306777684	down
138	Calcitriol	C27H44O3	381.3114	416.329	0.7108	5.3748	32222-06-3	HMDB0001903	--	5280453	Alcohol and amines	Alcohols	1.1602015655001925	2.5442357945157034e-13	0.0239152131224294	down
139	2-Amino-5-oxohexanoic acid	C6H11NO3	110.0606	145.0739	0.7083	3.8834	24438-52-6	HMDB00A0695	--	440805	Organic acids and derivatives	Carboxylic acids and derivatives	1.160388515811812	5.441578449911897e-14	0.10334766120234262	down
140	ADENINE	C5H5N5	136.0622	135.0545	0.7059	2.7784	134434-49-4	--	--	190	--	--	1.161355724193868	1.382431148480779e-12	4.557200008145929	up
141	5-Acetylamino-6-amino-3-methyluracil	C7H10N4O3	199.0871	198.0753	0.7024	3.0357	19893-78-8	HMDB0004400	--	88299	Organic nitrogen compounds	Organonitrogen compounds	1.1611694371929444	2.5427574293461714e-16	0.05080087597947778	down
142	3,4-Dihydroxymandelic acid	C8H8O5	149.0233	184.0372	0.7022	9.7409	775-01-9	HMDB0001866	696	85782	Benzenoids	Phenols	1.1514187741896396	6.202910037648368e-10	2.4880177404181345	up
143	(3β,5α)-4,4-Dimethylcholesta-8,14,24-trien-3-ol	C29H46O	488.2838	410.3549	0.7019	9.9735	64284-64-6	HMDB0001023	--	443212	Lipids and lipid-like molecules	Steroids and steroid derivatives	1.1190463982102423	1.2452607764974984e-06	0.21714293571110727	down
144	Carbazole	C12H9N	214.0867	167.0735	0.6998	3.0359	86-74-8	-	--	6854	Heterocyclic compounds	Heterocyclic compounds	1.1175900384587902	0.00010165813658829499	0.012513176950111372	down
145	L-Valine	C5H11NO2	140.0685	117.079	0.6989	0.7843	72-18-4	HMDB0000883	--	6287	Amino acids and derivatives	Amino acids and derivatives	1.1611253715425691	1.1703025360128365e-09	0.0700882191816857	down
146	N-Isopropylammelide	C6H10N4O2	172.095	170.0804	0.6989	2.8864	35200-63-6	--	--	441083	Organoheterocyclic compounds	Triazines	1.1563763123076702	1.6014062158403682e-11	0.15721997707163274	down
147	Urea	CH4N2O	105.0011	60.0324	0.6962	1.1205	57-13-6	HMDB0000294	--	1176	Alcohol and amines	Amines	1.1532791192271878	7.819360687657777e-08	11.193474913017852	up
148	3-hydroxyphenylacetic acid	C8H8O3	194.0816	152.0473	0.6957	3.2438	621-37-4	HMDB0000440	--	12122	Organic acid And Its derivatives	Organicacid and Its derivatives	1.1512343988386118	7.830534570457992e-09	0.14972757033160006	down
149	Indole-3-acetamide	C10H10N2O	175.0873	174.0793	0.6949	2.338	879-37-8	HMDB0029739	--	397	Heterocyclic compounds	Indole and Its derivatives	1.1613198362181487	1.5277398185420768e-12	0.2157696048919141	down
150	Propanoyl-AMP	C13H18N5O8P	473.095	403.0893	0.6932	1.4074	-	HMDB0006806	--	440863	Nucleosides, nucleotides, and analogues	Purine nucleotides	1.11582447724802	0.00010567801376386253	16.088048117228695	up
151	11,12-EET	C20H32O3	343.2273	320.2351	0.6929	7.5308	123931-40-8	HMDB0004673	--	5283204	Lipids and lipid-like molecules	Fatty Acyls	1.1584364854275104	3.304284608755401e-12	0.10373054258719122	down
152	Methyl acetate	C3H6O2	138.0553	74.0368	0.6908	2.9362	1032826-44-0	HMDB0031523	--	6584	Organic acids and derivatives	Carboxylic acids and derivatives	1.1613420576365798	2.1261718333444472e-11	9.645338493501145	up
153	Prostaglandin I2	C20H32O5	394.2563	352.225	0.6881	5.9522	35121-78-9	HMDB0001335	--	5280427	Lipids and lipid-like molecules	Fatty Acyls	1.1008428367367091	0.00022604875276976757	12.762130153753278	up
154	Hydroxyurea	CH4N2O2	123.0443	76.0273	0.688	1.1415	127-07-1	HMDB0015140	--	3657	Others	Others	1.1095339944982638	0.00012743541303739103	2.9223426857899213	up
155	Cyclic guanosine monophosphate	C10H12N5O7P	385.0202	345.0474	0.6846	2.2134	7665-99-8	HMDB0001314	--	135398570	Nucleosides, nucleotides, and analogues	Purine nucleotides	1.1068567959801359	0.00011782411102035833	0.029632396586752336	down
156	1-METHYLNICOTINAMIDE	[C7H9N2O]+	222.0354	137.0709	0.6845	1.0169	3106-60-3	--	--	457	--	--	1.0414493973528107	0.0012944855347004106	2.007545127046522	up
157	5-Hydroxy-N-formylkynurenine;5-Hydroxy-N-formyl-L-kynurenine	C11H12N2O5	270.1128	252.0746	0.6821	6.1599	-	HMDB0004086	--	9548588	Organic oxygen compounds	Organooxygen compounds	1.1566107690124658	2.639211176720936e-09	0.05507361020960188	down
158	Brevianamide F;Cyclo(L-Trp-L-Pro)	C16H17N3O2	285.1499	283.1321	0.6818	3.3683	38136-70-8	--	--	181567	Organic acids and derivatives	Carboxylic acids and derivatives	1.1506166830577258	1.947830629650624e-06	2.469455447853313	up
159	5-phenyl-1,3-oxazinane-2,4-dione	C10H9NO3	192.0656	191.0582	0.6808	3.9647	-	HMDB0060400	--	21350393	Aldehyde,Ketones,Esters	Ketones	1.1591193288813797	2.662551490623596e-10	3.5211991506015687	up
160	Ubiquinone-1	C14H18O4	251.1299	250.1205	0.6769	3.9646	727-81-1	HMDB0002012	--	4462	CoEnzyme and vitamins	CoEnzyme and vitamins	1.154445541959783	3.309995449455712e-10	0.08287453828304116	down
161	(-)-RIBOFLAVIN	C17H20N4O6	377.1374	376.1383	0.6755	2.9362	13123-37-0	--	--	493570	--	--	1.1426073560668857	5.5768316222813524e-06	0.08545283530593631	down
162	Inosine 5'-monophosphate	C10H13N4O8P	415.1576	348.0471	0.6748	1.2994	131-99-7	HMDB0000175	--	135398640	Nucleotides and derivatives	Nucleotides and derivatives	1.1588006691523571	6.188710845264714e-11	2.4839259016955832	up
163	Metanephrine	C10H15NO3	180.1025	197.1052	0.6736	1.3991	5001-33-2	HMDB0004063	--	21100	Hormones and hormone related compunds	Hormones and hormone related compunds	1.1612326158730868	1.0104133993648408e-10	0.1732770259926078	down
164	Carboxyspermidine;2-Amino-4-[(4-aminobutyl)amino]-butanoic acid	C8H19N3O2	172.141	189.1477	0.6729	7.5023	-	--	--	46174065	Organic acids and derivatives	Carboxylic acids and derivatives	1.1420626533402554	5.361310672096864e-07	0.3676669513437149	down
165	8(R)-HPETE;(5Z,9E,11Z,14Z)-(8R)-8-Hydroperoxyeicosa-5,9,11,14-tetraenoate;(5Z,9E,11Z,14Z)-(8R)-8-Hydroperoxyicosa-5,9,11,14-tetraenoate	C20H32O4	381.2042	336.2301	0.672	9.6578	-	--	--	5283170	Lipids and lipid-like molecules	Fatty Acyls	1.1492915437566604	4.818670650723829e-07	19.1604053654973	up
166	2-Amino-4-oxopentanoate	C5H9NO3	263.128	131.0582	0.6717	6.0602	-	--	--	439983	--	--	1.1475222439120398	8.386896267601068e-09	2.4445388462265454	up
167	Cyclooctat-9-en-7-ol;(1S,3aS,4R,7S,9aS,10aS)-1,4,9a-Trimethyl-7-(propan-2-yl)-1,2,3,3a,4,5,7,8,9,9a,10,10a-dodecahydrodicyclopenta[a,d][8]annulen-4-ol	C20H34O	368.1909	290.26099999999997	0.6708	7.2002	-	--	--	86289538	Organic oxygen compounds	Organooxygen compounds	1.157348105698797	2.0888840404746656e-07	0.024496504336787732	down
168	7α,24(S)-Dihydroxycholesterol	C27H46O3	383.3271	418.3447	0.6696	7.007999999999999	-	HMDB0060136	--	11954196	Lipids and lipid-like molecules	Steroids and steroid derivatives	1.159252267979665	2.6534964829017788e-11	0.01897511022521271	down
169	Tyramine	C8H11NO	138.0923	137.0841	0.6662	1.1486	51-67-2	HMDB0000306	--	5610	Benzene and substituted derivatives	Benzene and substituted derivatives	1.1296379677020705	4.222177439821962e-05	0.15785017490890071	down
170	1-Naphthylamine	C10H9N	144.0817	143.0735	0.6632	2.6205	134-32-7	-	--	8640	Benzene and substituted derivatives	Benzene and substituted derivatives	1.1609067725813194	1.1030153204589837e-09	0.3073115918919604	down
171	Ergosterol	C28H44O	379.3232	396.3392	0.6569	6.4593	57-87-4	HMDB0000878	--	444679	Lipids and lipid-like molecules	Steroids and steroid derivatives	1.1467137909081595	6.276353635848367e-06	0.014562164010027391	down
172	2-Hydroxy-cis-hex-2,4-dienoate	C6H8O3	280.0803	128.0473	0.6554	6.4175	-	--	--	11953951	Lipids and lipid-like molecules	Fatty Acyls	1.1304273437539536	2.9616036781457954e-05	0.26924471221873264	down
173	7-Keto-8-aminopelargonic acid	C9H17NO3	152.1071	187.1208	0.6552	5.5866	4707-58-8	--	--	173	--	--	1.1174898160219184	8.631010759091367e-05	0.3126927559833763	down
174	Styrene	C8H8	105.0698	104.0626	0.6545	4.5228	100-42-5	HMDB0034240	--	7501	Others	Others	1.1336915035469295	2.0361897416437264e-05	0.35956275360945633	down
175	L-Serine	C3H7NO3	152.0672	105.0426	0.652	1.0335	56-45-1	HMDB0000187	--	5951	Amino acid and Its metabolomics	Amino acids	1.0751669492844256	1.6947488565802265e-05	0.4268070372627599	down
176	Pyruvic Acid	C3H4O3	200.02	88.016	0.6519	1.7480000000000002	127-17-3	HMDB0000243	--	1060	Organic acid And Its derivatives	Organicacid and Its derivatives	1.1568750259088203	1.0326310152358599e-09	10.605019020191069	up
177	Cysteamine	C2H7NS	141.0401	77.0299	0.6488	0.6846	60-23-1	HMDB02991	--	6058	Alcohol and amines	Polyamines	1.0747555907809336	0.0004128009355938571	0.2232348581532048	down
178	Quinine	C20H24N2O2	371.1918	324.1838	0.6468	3.0027	130-95-0	HMDB0014611	--	3034034	Others	Others	1.138732277656855	1.1856762291588924e-05	0.10686435337300536	down
179	Surfactin	C53H93N7O13	1036.6895	1035.6831	0.6463	11.7682	24730-31-2	--	--	443592	Organic acids and derivatives	Peptidomimetics	1.046862140857844	0.00044510121581448986	6.79697377636885	up
180	Catharanthine	C21H24N2O2	359.159	336.1838	0.6452	4.332	2468-21-5	--	--	5458190	Alkaloids and derivatives	Ibogan-type alkaloids	1.1534707047345658	4.652683102875983e-08	0.19595448678248376	down
181	Lathosterol	C27H46O	369.348	386.3549	0.6439	6.6994	80-99-9	HMDB0001170	--	65728	Lipids and lipid-like molecules	Steroids and steroid derivatives	1.160531586853674	9.257051408776978e-09	0.005693691227211741	down
182	L-2,4-Diaminobutyric acid	C4H10N2O2	238.1519	118.0742	0.6401	6.8286	1758-80-1	HMDB0002362	--	134490	Organic acids and derivatives	Carboxylic acids and derivatives	1.078384971265234	0.00033893715831680697	12.834780079825105	up
183	Maltotriose	C18H32O16	527.1585	504.16900000000004	0.6354	0.7843	1109-28-0	HMDB0001262	--	871	Carboxylic acids and derivatives	Sugars	1.1577888232098186	2.34671618309179e-08	18.115289814073087	up
184	Imidazol-4-one-5-propionic acid	C6H8N2O3	174.0921	156.0535	0.629	1.0168	-	HMDB0001014	--	128	Organoheterocyclic compounds	Azoles	1.1301651200981921	2.0824045407216282e-05	4.041357364289303	up
185	DL-Pipecolic Acid	C6H11NO2	281.1431	129.079	0.6259	1.1162	3105-95-1	HMDB0000716	--	849	Organic acid And Its derivatives	Organicacid and Its derivatives	1.1612264497722848	4.532811369429876e-16	49.92172189708924	up
186	2'-Deoxyinosine	C10H12N4O4	543.1325	252.0859	0.6256	0.7951	890-38-0	HMDB0000071	--	135398593	Nucleotide And Its metabolomics	Nucleotide and Its metabolomics	1.140508512448568	1.447786011393218e-05	9.079503593268626	up
187	Saccharopine	C11H20N2O6	318.1667	276.1321	0.6236	2.4211	997-68-2	HMDB0000279	--	160556	Organic acids and derivatives	Carboxylic acids and derivatives	1.1591684671114326	3.433960087022156e-09	19.33668235680741	up
188	LTD4	C25H40N2O6S	497.2721	496.2607	0.6235	6.0853	73836-78-9	HMDB0003080	--	5280878	Oxidized lipids	Oxidized lipids	1.1369085105201335	1.2220458003447595e-05	15.361538993937922	up
189	Trihydroxycoprostane	C27H48O3	385.3343	420.3603	0.6216	5.57	547-96-6	HMDB0001457	--	160520	Lipids and lipid-like molecules	Steroids and steroid derivatives	1.1550641646720865	5.1873835580464e-09	0.05014964246070412	down
190	20-HETE	C20H32O3	321.2405	320.2351	0.6182	10.2228	79551-86-3	HMDB0005998	--	5283157	Oxidized lipids	Oxidized lipids	1.0932099980800116	6.812796602945797e-06	0.2977038933368891	down
191	L-Allothreonine	C4H9NO3	239.118	119.0582	0.6098	7.2816	28954-12-3	HMDB0004041	--	99289	Amino acid and Its metabolomics	Amino acids	1.1603629984820525	1.1691432891086867e-08	0.034755045704095294	down
192	1,4-Dihydro-1-Methyl-4-Oxo-3-Pyridinecarboxamide	C7H8N2O2	221.0563	152.0586	0.608	1.1415	769-49-3	HMDB0004194	--	440810	Alkaloids	Alkaloids	1.1445961973359389	2.47602116176358e-08	5.021337955956577	up
193	Carbamazepine	C15H12N2O	237.0996	236.095	0.608	6.9534	298-46-4	HMDB0014704	--	2554	Organoheterocyclic compounds	Benzazepines	1.0301958945754799	0.00023151765422406963	0.3113537217821281	down
194	Faicar	C10H15N4O9P	367.0562	366.0577	0.6072	1.3243	-	HMDB0001439	--	166760	Nucleosides, nucleotides, and analogues	Imidazole ribonucleosides and ribonucleotides	1.1404648038512462	4.021752246192116e-06	3.097473583968645	up
195	2-Phenylacetamide	C8H9NO	136.0757	135.0684	0.6071	4.1077	103-81-1	HMDB0010715	--	7680	Benzene and substituted derivatives	Benzene and substituted derivatives	1.1548148747987128	6.145290950961879e-11	0.06845633653777426	down
196	Cuminaldehyde	C10H12O	190.123	148.0888	0.6011	5.4786	122-03-2	HMDB0002214	--	326	Aldehyde,Ketones,Esters	Aldehydes	1.1476522821797686	4.2481103258783165e-06	0.028260788980732626	down
197	Progesterone	C21H30O2	367.3325	314.2246	0.5996	9.6108	57-83-0	HMDB0001830	--	5994	Hormones and hormone related compunds	Hormones and hormone related compunds	1.1585263840667055	1.1372758122743487e-08	0.0416058688442898	down
198	5-Aminovaleric Acid	C5H11NO2	184.0286	117.079	0.598	1.3825	660-88-8	HMDB0003355	--	138	Amino acid and Its metabolomics	Amino acid derivatives	1.1544118631363596	1.0693660560152112e-06	0.11295892612672588	down
199	β-Estradiol	C18H24O2	255.1647	272.1776	0.5968	1.2978	50-28-2	HMDB0000151	263	5757	Lipids and lipid-like molecules	Steroids and steroid derivatives	1.1611467290667965	7.040740293136416e-10	0.15493182870977615	down
200	Capecitabine	C15H22FN3O6	360.1566	359.1493	0.5937	2.8033	154361-50-9	HMDB0015233	--	60953	Nucleosides, nucleotides, and analogues	5'-deoxyribonucleosides	1.145517936683743	1.1290507125583682e-08	0.3917873457209392	down
201	ORNITHINE	C5H12N2O2	155.0819	132.0899	0.5913	1.4988	410523-46-5	--	--	6262	--	--	1.1563233850702723	8.886729253358287e-08	0.21683013402200835	down
202	Pyridoxine	C8H11NO3	211.1076	169.0739	0.5901	1.8727	65-23-6	HMDB0000239	--	1054	CoEnzyme and vitamins	CoEnzyme and vitamins	1.1603338700895829	8.634645589769846e-09	0.258704001534169	down
203	N-Succinyl-L-glutamate;(2S)-2-(3-Carboxypropanoylamino)pentanedioic acid	C9H13NO7	312.0977	247.0692	0.5854	6.9077	-	--	--	440847	Organic acids and derivatives	Carboxylic acids and derivatives	1.1286998978156044	1.9006250051446906e-07	0.25944038469173514	down
204	SN-glycero-3-phosphocholine	[C8H21NO6P]+	539.2101	258.1101	0.5846	7.6388	29207-20-3	HMDB0000086	--	439285	Lipids and lipid-like molecules	Glycerophospholipids	1.1548006287745758	1.2161845703223512e-07	0.06968587773331668	down
205	Sulfate	H2SO4	98.9773	97.9674	0.5842	1.0290000000000001	7664-93-9	HMDB01448	--	--	--	--	1.1173954736086964	2.0433220290698224e-06	0.07858191055875692	down
206	Coniferyl alcohol	C10H12O3	244.0975	180.0786	0.5832	3.1522	32811-40-8 458-35-5	HMDB0012915	--	1549095	Benzenoids	Phenols	1.160411143725622	1.170034806884807e-09	0.15095429594453094	down
207	all trans-Retinal	C20H28O	267.1964	284.214	0.5812	5.9981	116-31-4	--	2276	638015	Lipids and lipid-like molecules	Prenol lipids	1.1428199227585143	6.461537943485781e-06	0.04588207722558437	down
208	Citrulline	C6H13N3O3	217.1307	175.0957	0.5805	1.0501	154130-99-1	HMDB0000904	--	9750	--	--	1.1486635950186177	1.4728686586311157e-09	0.3819849518538436	down
209	Lamivudine	C8H11N3O3S	247.0775	229.0521	0.5805	3.0068	134678-17-4	HMDB0014847	--	60825	Nucleosides, nucleotides, and analogues	Nucleoside and nucleotide analogues	1.1502231662763107	3.480302296964794e-08	7.632290304126082	up
210	Isovaleric acid	C5H10O2	144.1016	102.0681	0.5803	2.8282	503-74-2	HMDB0000718	--	10430	Lipids and lipid-like molecules	Fatty Acyls	1.149132838886666	6.231748924255498e-08	0.21857228280461324	down
211	Carbamazepine-10,11-epoxide	C15H12N2O2	543.1388	252.0899	0.5802	3.5012	36507-30-9	HMDB0060658	--	2555	Organoheterocyclic compounds	Benzazepines	1.1612697899083242	6.047345202070254e-15	8.933922295472538	up
212	Tyramine; LC-ESI-ITFT; MS2; m/z	C8H11NO	179.1179	137.0841	0.5802	2.903	-	--	--	--	--	--	1.1476344692336289	4.109352762357133e-06	0.4093555826802005	down
213	Cortisone	C21H28O5	407.2025	360.1937	0.5798	1.3493	53-06-5	HMDB0002802	271	222786	Lipids and lipid-like molecules	Steroids and steroid derivatives	1.0912281808900048	3.496621692454271e-05	7.451367080208692	up
214	Berberine	[C20H18NO4]+	354.1552	336.1230000000001	0.5791	4.7018	2086-83-1	HMDB0003409	--	2353	Alkaloids and derivatives	Protoberberine alkaloids and derivatives	1.1371886813871992	5.900821437303282e-08	0.2182649690141678	down
215	13-OxoODE; 13-Keto-9Z,11E-octadecadienoic acid	C18H30O3	317.1958	294.2195	0.5787	5.0383	54739-30-9	HMDB0004668	36023	6446027	Lipids and lipid-like molecules	Fatty Acyls	1.1500651419440735	1.1715630506417648e-08	8.713072531625048	up
216	Testosterone	C27H40O3	355.1619	412.2977	0.5786	1.8479	58-22-0	HMDB0000234	--	6013	Hormones and hormone related compunds	Hormones and hormone related compunds	1.1602053596780992	2.079079341109501e-10	0.030744065647197574	down
217	3-Hydroxy-3-methyl-2,3-dihydro-1H-indol-2-one	C9H9NO2	164.071	163.0633	0.5786	2.7534	3040-34-4	HMDB0004186	--	151066	Organoheterocyclic compounds	Indoles and derivatives	1.1473145026407718	7.1618156783783e-07	4.976431452481747	up
218	Pyocyanin	C13H10N2O	274.0927	210.0793	0.5781	1.1332	85-66-5	--	64675	6817	Organoheterocyclic compounds	Diazanaphthalenes	1.1578862896427118	4.2701516863009525e-12	12.709830488440266	up
219	Pseudoephedrine	C10H15NO	148.1119	165.1154	0.5781	3.6674	90-82-4	HMDB0001943	--	7028	Alkaloids	Amphetamine alkaloids	1.1213085750683776	7.460477820902837e-05	0.06443411843874207	down
220	4-Androsten-17β-ol-3-one glucosiduronate	C25H36O8	482.2723	464.241	0.5778	5.0966	1180-25-2	HMDB0003193	--	108192	Lipids and lipid-like molecules	Steroids and steroid derivatives	1.1530429845187984	1.9341955061128288e-09	0.13564147473204555	down
221	Tropine	C8H15NO	188.1287	141.1154	0.5777	4.0163	120-29-6	--	1164	8424	Alkaloids and derivatives	Tropane alkaloids	1.1499787143018465	5.557840553152187e-07	3.272961434525317	up
222	Levomefolic acid	C20H25N7O6	523.2143	459.1866	0.5774	1.7647	134-35-0	HMDB0001396	--	135398561	Organoheterocyclic compounds	Pteridines and derivatives	1.1516548418156989	1.4201276821766732e-08	0.07541219713101698	down
223	Corticosterone	C21H30O4	347.2191	346.2144	0.5774	0.8341	50-22-6	HMDB0001547	--	5753	Hormones and hormone related compunds	Hormones and hormone related compunds	1.134747171662137	1.2447071974675195e-05	0.4575129310360823	down
224	D-Alanyl-D-alanine	C6H12N2O3	125.0712	160.0848	0.5770000000000001	2.5374	923-16-0	HMDB0028680	6937	5460362	--	--	1.1587323337040285	1.1448355483491951e-12	0.21968437403389326	down
225	Monoethylglycinexylidide	C12H18N2O	413.2878	206.1419	0.5769	6.5837	7728-40-7	HMDB0060656	996	24415	Organic acids and derivatives	Carboxylic acids and derivatives	1.1353041687052443	6.478703554846421e-08	0.3999552115247765	down
226	Quinine sulfate	C20H24N2O2	316.1374	324.1838	0.5765	1.7231	130-89-2	HMDB0014611	--	8549	Alkaloids and derivatives	Cinchona alkaloids	1.159453086808344	2.4112912138908484e-11	12.9598269396947	up
227	4-Amino-2-methyl-5-pyrimidinemethanol	C6H9N3O	184.0457	139.0746	0.5762	0.6846	73-67-6	--	3265	777	Organoheterocyclic compounds	Diazines	1.088168486481898	4.641977891950232e-05	0.2490448891618908	down
228	N-omega-Hydroxy-L-arginine	C6H14N4O3	419.1723	190.1066	0.5760000000000001	3.9155	53054-07-2	HMDB0004224	--	123895	--	--	1.0080511054572805	0.0005415329208408432	0.27200141539401834	down
229	3,7,12-Trihydroxycholan-24-oic acid (stereoisomer unknown)	C24H40O5	373.2752	408.2876	0.5760000000000001	6.9492	-	HMDB0000505	--	303	Lipids and lipid-like molecules	Steroids and steroid derivatives	1.1597608147033864	1.0504832818220982e-13	0.022541176669735145	down
230	Citalopram	C20H21FN2O	369.1338	324.1638	0.5752	1.9981	59729-33-8	HMDB0005038	--	2771	Benzenoids	Benzene and substituted derivatives	1.1560296441237858	2.0882684337379868e-08	0.08714002042584776	down
231	Levofloxacin	C18H20FN3O4	362.1511	361.1438	0.5748	4.5065	100986-85-4	HMDB0001929	--	149096	--	--	1.1464919228373964	5.368753791803102e-06	0.027536941853545244	down
232	Thiamine monophosphate	C12H18N4O4PS	367.0682	345.0786	0.5747	1.7148	-	HMDB0002666	--	1131	Organoheterocyclic compounds	Diazines	1.155555233669715	4.746773242236185e-09	6.6973959412301385	up
233	5'-Butyrylphosphoinosine;Inosine 5'-phosphobutyrate	C14H19N4O9P	859.1662	418.089	0.5742	1.3077	-	--	--	135398730	--	--	1.1492105778707482	1.3413552825863776e-07	3.0554954595580286	up
234	Phenylacetylglutamine	C13H16N2O4	529.2076	264.111	0.5737	3.5012	28047-15-6	HMDB0006061	--	92258	Organic acids and derivatives	Carboxylic acids and derivatives	1.1604831192230547	8.577150819409336e-09	22.979086151907072	up
235	2,3-Dinor-8-epi-prostaglandin F2alpha	C18H30O5	327.2175	326.2093	0.573	7.0323	221664-05-7	--	--	9548881	Lipids and lipid-like molecules	Fatty Acyls	1.0858175392352871	0.00032295116110938574	2.001607986935201	up
236	Coniferaldehyde	C10H10O3	220.0976	178.063	0.5725	2.9861	20649-42-7	HMDB0141782	--	5280536	Phenolic acids	Phenolic acids	1.160932675809828	1.7220603651894008e-13	0.03066821757852078	down
237	D-(+)-Neopterin	C9H11N5O4	276.0694	253.0811	0.5724	2.5085	2009-64-5	HMDB0000845	--	135398721	Organoheterocyclic compounds	Pteridines and derivatives	1.1615182704649798	9.02507224586338e-15	17.05488352098571	up
238	2-Arachidonoylglycerol	C23H38O4	420.3088	378.277	0.5715	9.6246	53847-30-6	HMDB0004666	--	5282280	Lipids and lipid-like molecules	Endocannabinoids	1.1521660558725535	1.1842465537600412e-06	0.02977694808176144	down
239	3-Dehydroretinol	C20H28O	267.2066	284.214	0.5710000000000001	4.2391	79-80-1	HMDB0013117	--	6436043	Lipids and lipid-like molecules	Prenol lipids	1.133732674511248	1.1765125683406641e-05	0.2375380741560076	down
240	3-Hydroxyvalproic acid	C8H16O3	125.0961	160.1099	0.5703	4.4317	58888-84-9	HMDB0013899	2988	134459	Lipids and lipid-like molecules	Fatty Acyls	1.1080465549447271	2.1916200706096035e-05	2.550167800508921	up
241	1-Methylhistamine	C6H11N3	239.9719	125.0953	0.5691	2.5955	673-50-7	HMDB0061685	251	3614	Organic nitrogen compounds	Organonitrogen compounds	1.1564925312262315	9.668638271498457e-08	0.2654242647999346	down
242	Palmitoyl-L-Carnitine	C23H45NO4	438.2985	399.3349	0.5685	9.1924	-	--	--	461	--	--	1.1431577277896503	3.8135483928713844e-07	0.4883579413236981	down
243	Palmitoylethanolamide	C18H37NO2	300.2901	299.2824	0.5683	6.1599	544-31-0	HMDB0002100	--	4671	Organic acids and derivatives	Carboximidic acids and derivatives	1.1597921105853608	1.014156551374642e-09	0.03924782884183002	down
244	12-Oxo-phytodienoic acid	C18H28O3	293.2111	292.2038	0.5674	5.6697	85551-10-6	--	63360	5280411	Lipids and lipid-like molecules	Fatty Acyls	1.1320055800288344	7.661000580446429e-06	0.3607832269988998	down
245	2,5-Dichloro-2,5-cyclohexadiene-1,4-diol;1,4-Dihydroxyl-2,5-dichloro-2,5-cyclohexadiene	C6H6Cl2O2	360.9555	179.9745	0.5674	0.6846	-	--	--	64	Organohalogen compounds	Halohydrins	1.0620799193598287	7.774906070805756e-05	0.3949359996772708	down
246	25-Hydroxycholesterol	C27H46O2	385.3442	402.3498	0.5662	7.4561	2140-46-7	HMDB0006247	--	65094	Hormones and hormone related compunds	Hormones and hormone related compunds	1.160766490735959	8.85527451856959e-11	0.15946297522079467	down
247	7-Ethyl-10-(4-N-aminopentanoic acid)-1-piperidino)carbonyloxycamptothecin	C33H38N4O8	619.2671	618.269	0.5662	7.9047	181467-56-1	HMDB0060661	--	10077584	Alkaloids and derivatives	Camptothecins	1.1111690755779382	0.00013445288724092498	2.658683572525545	up
248	3,5-Dimethoxy-4-hydroxycinnamic acid	C11H12O5	266.1034	224.0685	0.5652	3.9831	530-59-6	HMDB0032616	45738	637775	Phenylpropanoids and polyketides	Cinnamic acids and derivatives	1.1597323848199732	1.3524133441414032e-08	4.828930100592835	up
249	9(S)-HODE	C18H32O3	297.2427	296.2351	0.5645	7.9626	73543-67-6	-	--	5312830	Oxidized lipids	Oxidized lipids	1.1451472995630374	5.429348242649772e-06	0.04733162129126677	down
250	L-Carnosine	C9H14N4O3	295.0974	226.107	0.5638	2.9566	305-84-0	HMDB0000033	--	439224	Amino acid and Its metabolomics	Amino acid derivatives	1.1591271577849265	4.576026809217384e-08	0.1666741304562671	down
251	CMP; Cytidine-5'-monophosphate	C9H14N3O8P	306.0398	323.0519	0.5637	1.7148	63-37-6	HMDB0000095	--	6131	Nucleosides, nucleotides, and analogues	Pyrimidine nucleotides	1.158786696939443	3.7148828504327634e-08	5.781946143321604	up
252	Coproporphyrinogen I	C36H44N4O8	661.3193	660.3159	0.5636	6.3178	-	HMDB0002158	--	440776	Organoheterocyclic compounds	Tetrapyrroles and derivatives	1.1296267080566658	1.6483211058145093e-05	0.2709715707843107	down
253	7α,12α-Dihydroxy-5β-cholestan-3-one	C27H46O3	383.3273	418.3447	0.5622	9.8074	547-97-7	HMDB0006887	--	5284271	Lipids and lipid-like molecules	Steroids and steroid derivatives	1.157855972051398	1.1543355287041257e-07	0.12205419765219964	down
254	Acetylcholine	C7H15NO2	187.1443	145.1103	0.5621	2.3546	60-31-1	HMDB0000895	--	187	Alcohol and amines	Polyamines	1.158702938141226	1.6907473103384288e-11	0.11479763897535107	down
255	5a,6-Anhydrotetracycline	C22H22N2O7	427.1508	426.1427	0.5618	5.0881	1665-56-1	--	--	51527838	--	--	1.1539494763381866	3.631211373879469e-07	0.07643550719497484	down
256	Ergocalciferol	C28H44O	397.3423	396.3392	0.5611	10.5105	50-14-6	HMDB0000900	--	5280793	Lipids and lipid-like molecules	Steroids and steroid derivatives	1.1498890893577998	1.8069381868520462e-06	0.16099755434194346	down
257	1,5-Pentanediamine	C5H14N2	103.12299999999999	102.1157	0.5609	0.6929	462-94-2	HMDB0002322	3236	273	Organic nitrogen compounds	Organonitrogen compounds	1.1338169305327581	1.6543761648562532e-05	0.11978610270110265	down
258	L-Isoleucine; LC-ESI-ITFT; MS2; m/z	C6H13NO2	198.0441	131.0946	0.56	3.3101	-	--	--	--	--	--	1.0981305934931285	0.0001350158748621103	0.4599246219052524	down
259	19(S)-HETE	C20H32O3	321.243	320.2351	0.5585	7.3996	115461-40-0	HMDB0011136	--	9548883	Oxidized lipids	Oxidized lipids	1.0641555542915395	0.0007877033091573657	0.030647404219754683	down
260	7(1)-Hydroxychlorophyllide a	C35H34MgN4O6	653.2207	630.2329	0.5557	4.8349	-	--	--	24755536	Organoheterocyclic compounds	Tetrapyrroles and derivatives	1.1524014510022182	2.1513398310367584e-09	0.07635923174380736	down
261	Tryptophan; LC-ESI-ITFT; MS2; CE 45 eV; [M+H]+	C11H12N2O2	447.1342	204.0899	0.5536	2.3463	-	--	--	--	--	--	1.1564001334028062	2.0050860893920407e-07	0.4216143636062507	down
262	7,8-dihydro-L-Biopterin	C9H13N5O3	240.1014	239.1018	0.5519	1.9308	6779-87-9	HMDB0000038	--	135398687	Heterocyclic compounds	Pteridines and derivatives	1.1615407071729764	2.1879345697015057e-12	0.040641016502495235	down
263	Campesterol	C28H48O	383.3634	400.3705	0.5513	10.6133	474-62-4	HMDB0002869	--	173183	Lipids and lipid-like molecules	Steroids and steroid derivatives	1.1566733288475892	3.5939776691765156e-07	0.018977200153079337	down
264	5-Aminopentanamide	C5H12N2O	201.0612	116.095	0.5511	0.6816	13023-70-6	HMDB0012176	--	439358	Organic acids and derivatives	Carboxylic acids and derivatives	1.1309268198808222	1.2454165286243152e-05	0.12103244549197953	down
265	Leukotriene F4	C28H44N2O8S	551.2657	568.2818	0.5478	10.9383	-	HMDB0006465	--	5280938	Lipids and lipid-like molecules	Fatty Acyls	1.0855194057492064	8.299175682566749e-06	0.28128091029971874	down
266	Etiocholanedione	C19H28O2	253.1911	288.2089	0.5465	3.9243	1229-12-5	HMDB0003769	--	440114	Lipids and lipid-like molecules	Steroids and steroid derivatives	1.1546755690421957	1.504688552888451e-10	0.16907997386440515	down
267	L-Gamma-Glutamyl-L-Amino Acid	C4H11NO3	243.1495	121.0739	0.5455	5.8857	5875-41-2	HMDB0240288	--	6503	Organic nitrogen compounds	Organonitrogen compounds	1.1601896770902498	1.4346091191998426e-11	0.014201936684509225	down
268	Secalciferol	C27H44O3	399.3217	416.329	0.5439	4.905	55721-11-4	HMDB0006226	--	5283748	Lipids and lipid-like molecules	Steroids and steroid derivatives	1.0864838236134595	0.00039760531797999703	0.016192531620337024	down
269	Histamine; LC-ESI-QTOF; MS2; CE	C5H9N3	223.1696	111.0796	0.5404	7.3065	-	--	--	--	--	--	1.1571889735374985	1.4854454912529586e-07	7.8851897248400045	up
270	Anserine	C10H16N4O3	285.077	240.1222	0.5375	5.0757	584-85-0	HMDB0000194	--	112072	Amino acid and Its metabolomics	Small Peptide	1.1123072257130024	1.6430744087373728e-06	0.29141263686506663	down
271	O-Xylene	C8H10	148.1121	106.0783	0.537	2.2322	95-47-6	HMDB0059851	66607	7237	Benzenoids	Benzene and substituted derivatives	1.1614128666389294	1.1532233625230256e-10	0.07914191967033016	down
272	Abietic acid	C20H30O2	320.2564	302.2246	0.5365	9.3919	514-10-3	--	--	10569	Lipids and lipid-like molecules	Prenol lipids	1.1593998050549923	5.0875630272468125e-08	0.042892769293589136	down
273	N-Acetyl-D-phenylalanine	C11H13NO3	453.1245	207.0895	0.5362	4.063	10172-89-1	--	5498	101184	Organic acids and derivatives	Carboxylic acids and derivatives	1.046174236633618	7.400696687440128e-05	2.6344084851559413	up
274	Methyl jasmonate	C13H20O3	271.1544	224.1412	0.5353	5.0008	1211-29-6	HMDB0036583	--	5281929	Lipids and lipid-like molecules	Fatty Acyls	1.1469851430896951	1.548787869199303e-06	5.967603598136301	up
275	Isonicotinic acid	C6H5NO2	124.0395	123.03200000000001	0.5316	2.687	55-22-1	HMDB0060665	--	5922	Organic acids	Organic acids	1.1495683858379406	6.703468151119981e-08	7.906522029795657	up
276	5-Hydroxyindole-3-Acetic Acid	C10H9NO3	233.0925	191.0582	0.5298	1.8976	54-16-0	HMDB0000763	--	1826	Heterocyclic compounds	Indole and Its derivatives	1.1508995478111268	3.5681018943416656e-07	0.4361760940133048	down
277	L-Asparagine	C4H8N2O3	265.1068	132.0535	0.5292	5.6614	70-47-3	HMDB0000168	14	6267	--	--	1.1533479385824212	2.8332131435462302e-08	2.7595018811125422	up
278	S-Adenosylmethioninamine	C14H23N6O3S	320.1348	355.1552	0.5283	1.6484	-	HMDB0000988	--	439415	Nucleosides, nucleotides, and analogues	5'-deoxyribonucleosides	1.1583414799319844	1.2197391727599642e-07	0.012302800010212195	down
279	3-Methyl-3H-imidazo[4,5-f]quinolin-2-amine	C11H10N4	199.0968	198.0905	0.5262	3.5178	76180-96-6	HMDB0029706	--	53462	Organoheterocyclic compounds	Quinolines and derivatives	1.1571799872129114	2.0619813007233936e-10	9.43831992971434	up
280	4-Acetamidobutanal	C6H11NO2	194.1029	129.079	0.526	1.9724	-	HMDB0004226	--	440850	Organic oxygen compounds	Organooxygen compounds	1.1519916906769525	1.9104406903973987e-08	0.42298568320113017	down
281	D-Pyroglutamic acid	C5H7NO3	214.0159	129.0426	0.5231	1.9973	98-79-3	HMDB0000267	--	439685	Amino acid and Its metabolomics	Amino acid derivatives	1.077636756204488	0.000533758329874543	0.07889020454752077	down
282	(2R,4S)-2,4-Diaminopentanoate;D-threo-2,4-Diaminopentanoate;2,4-Diaminopentanoate	C5H12N2O2	133.1016	132.0899	0.5221	6.2347	-	--	--	440169	Organic acids and derivatives	Carboxylic acids and derivatives	1.03336674824403	0.0014296049173967255	0.453261089435813	down
283	Etiocholanolone glucuronide	C25H38O8	484.3014	466.2567	0.5215	4.3369	3602-09-3	HMDB0004484	--	443078	Lipids and lipid-like molecules	Steroids and steroid derivatives	1.1494568716555331	1.5486559394396874e-08	8.288293316868867	up
284	N-Acetylputrescine	C6H14N2O	215.0817	130.1106	0.5212	4.7885	18233-70-0	HMDB0002064	--	122356	Organic acid And Its derivatives	Organicacid and Its derivatives	1.1530934811674272	4.736115467721337e-10	0.0730764418681866	down
285	13(S)-HODE	C18H32O3	297.2346	296.2351	0.5208	9.4667	29623-28-7	HMDB0004667	--	6443013	Lipids and lipid-like molecules	Fatty Acyls	1.1489497117263139	1.3765042012094633e-07	3.1272722104963075	up
286	9E,11E-Octadecadienoic acid	C18H32O2	322.2741	280.2402	0.5193	4.5896	2540-56-9	--	24063	5280644	Lipids and lipid-like molecules	Fatty Acyls	1.1582703049126355	4.977507822730968e-11	0.047854214402127934	down
287	Ecdysone	C27H44O6	429.2974	464.3138	0.5172	7.0998	3604-87-3	--	--	19212	--	--	1.145370447187872	4.958273507821951e-09	0.21822788711171184	down
288	Bacilysin	C12H18N2O5	271.1234	270.1216	0.5172	7.3563	29393-20-2	--	--	86583338	--	--	1.1200969132377419	1.9497335475139194e-05	0.28809204848374104	down
289	Acetoacetic acid	C4H6O3	125.0212	102.0317	0.5169	0.7593	541-50-4	HMDB0000060	276	96	Organic acids and derivatives	Keto acids and derivatives	1.1565578458753778	1.1235193372624365e-09	0.42955667235169015	down
290	7,8-Dihydroxanthopterin	C6H7N5O2	401.0757	181.06	0.5163	1.6567	-	--	--	135423456	--	--	1.1579307714711462	1.7696675231580292e-08	0.042151902310920086	down
291	2-Oxoarginine	C6H11N3O3	220.0877	173.08	0.5151	1.0252	3715-10-4	HMDB0004225	--	558	Organic acids and derivatives	Keto acids and derivatives	1.1224131580732235	1.3061462335750753e-05	11.04402686973742	up
292	2-Deoxystreptamine	C6H14N2O3	209.1105	162.1004	0.5147	4.6062	2037-48-1	--	--	203443	--	--	1.130348560773395	3.787328469877071e-05	2.190626133767632	up
293	20-Oxo-5-O-beta-mycaminosyltylactone;23-Deoxy-5-O-beta-mycaminosyltylonolide	C31H51NO9	564.3397	581.3564	0.512	6.2596	-	--	--	13042283	Organic oxygen compounds	Organooxygen compounds	1.1604937378576108	1.0948370752682446e-08	32.49011734336965	up
294	Androstenedione	C19H26O2	269.1858	286.1933	0.5099	1.9814	547-75-1	HMDB0000053	--	6128	Hormones and hormone related compunds	Hormones and hormone related compunds	1.076771534807637	0.000554402292491105	0.03867327470824405	down
295	3alpha,7alpha,12alpha-Trihydroxy-5beta-cholestan-26-al	C27H46O4	511.2514	434.3396	0.5081	6.2264	707-11-9	HMDB0003533	--	439479	Lipids and lipid-like molecules	Steroids and steroid derivatives	1.0174988846839832	0.0022068089860643307	19.21971633926346	up
296	PIPERIDINE	C5H11N	193.1699	85.0891	0.5077	2.8448	-	--	--	8082	--	--	1.1512532381486849	5.760180348555664e-07	0.2531483547842851	down
297	Erucic acid	C22H42O2	356.3527	338.3185	0.5075	10.5634	112-86-7	HMDB0002068	--	5281116	Lipids	Free fatty acids	1.159186233710768	3.3503764724782065e-11	0.027154578032938158	down
298	Formamide	C9H16N4S2	204.1232	244.0816	0.5045	2.9861	75-12-7	HMDB0001536	--	713	Alcohol and amines	Polyamines	1.1436138437923389	7.425538729513908e-09	3.3707488203201263	up
299	N,N-Dimethylglycine	C4H9NO2	229.1188	103.06299999999999	0.5029	1.9309	1118-68-9	HMDB0000092	--	673	Amino acid and Its metabolomics	Amino acid derivatives	1.1608969697104627	3.0540675289893385e-12	2.941980249481752	up
300	Apigenin	C15H10O5	339.0402	270.0528	0.502	2.5956	520-36-5	HMDB0002124	--	5280443	Flavonoids	Flavonoid	1.1508098163788751	1.7330174420500443e-06	0.18775296399784308	down
301	Salidroside	C14H20O7	266.1105	300.1209	0.8987	3.4929	10338-51-9	--	--	159278	Organic oxygen compounds	Organooxygen compounds	1.1592086989764852	2.469363395591672e-08	6.484444925066758	up
302	Propionic Acid	C3H6O2	139.058	74.0368	0.9132	2.9362	1979-09-4	HMDB0000237	--	1032	Organic acids	Organic acids	1.1534822630028272	6.961837880983711e-07	13.453227624603644	up
303	P-Coumaric Acid	C9H8O3	206.0812	164.0473	0.9584	2.5374	501-98-4	HMDB0002035	--	637542	Benzene and substituted derivatives	Phenolic acids	1.1481071382243986	2.0221389529037934e-09	5.8295013893508365	up
304	6-Deoxyerythronolide B	C21H38O6	351.2534	386.2668	0.9892	5.5285	15797-36-1	--	--	121904	Phenylpropanoids and polyketides	Macrolides and analogues	1.1452973371193882	8.362549431026802e-06	11.166307079255123	up
305	3-Methylindole	C9H9N	132.0811	131.0735	0.7307	2.6246	83-34-1	HMDB0000466	--	6736	Organoheterocyclic compounds	Indoles and derivatives	1.1579511830930602	3.957604291315236e-12	0.41679185226832666	down
306	2-Hydroxyatrazine	C8H15N5O	262.149	197.1277	0.8791	7.0157	2163-68-0	HMDB0062766	--	135398733	Organoheterocyclic compounds	Triazines	1.1488455939882305	8.518907485201258e-09	9.211924458604058	up
307	12(13)-EpOME;(12R,13S)-(9Z)-12,13-Epoxyoctadecenoic acid	C18H32O3	319.2249	296.2351	0.9989	9.017999999999999	-	HMDB0004702	--	5281128	Lipids and lipid-like molecules	Fatty Acyls	1.1254117686968517	4.769709462378837e-05	2.773111032118825	up
308	2-(Formylamino)Benzoic Acid	C8H7NO3	369.0485	165.0426	0.9353	3.5427	3342-77-6	HMDB0004089	--	101399	Benzene and substituted derivatives	Phenolic acids	1.091405188891988	1.3163367370326824e-05	2.9514853847005806	up
309	3,4-Dihydroxybenzeneacetic Acid	C8H8O4	211.0799	168.0423	0.9933	3.0609	102-32-9	HMDB0001336	--	547	Benzene and substituted derivatives	Phenolic acids	1.1513015604393313	1.4403995053202852e-06	4.7837024908475625	up
310	4-hydroxyphenylacetic acid	C8H8O3	135.0444	152.0473	0.9836	3.8585	-	--	--	127	--	--	1.0015116383293992	0.0024238000576165754	5.205507841282595	up
311	5S,8R-DiHODE;(5S,8R)-DiHODE;(5S,8R,9Z,12Z)-5,8-Dihydroxyoctadeca-9,12-dienoate	C18H32O4	336.2229	312.2301	0.9481	7.6599	-	--	--	25755602	Lipids and lipid-like molecules	Fatty Acyls	1.0229060573823248	0.0007553898194175803	2.0141946325087767	up
312	8(R)-HPODE	C18H32O4	335.2198	312.2301	0.9836	9.3158	143343-95-7	HMDB0004706	--	6438758	Lipids and lipid-like molecules	Fatty Acyls	1.1576241773001512	1.853733283648102e-07	35.52382253478382	up
313	9(10)-EpOME	C18H32O3	343.2485	296.2351	0.9959	8.1373	-	HMDB0004701	--	5316080	Lipids and lipid-like molecules	Fatty Acyls	1.0499746566138521	0.0010874473839931117	8.101712372438552	up
314	9-Oxononanoic acid	C9H16O3	368.2129	172.1099	0.9895	7.6056	2553-17-5	HMDB0094711	--	75704	Organic acids	Organic acids	1.1577589688232428	3.111635186102352e-10	4.671855733753384	up
315	Anthranilic acid	C7H7NO2	138.0559	137.0477	0.6782	3.9997	118-92-3	HMDB0001123	--	227	Phenolic acids	Phenolic acids	1.1588185386377334	1.3568504940964148e-08	4.509584293726827	up
316	Homogentisic Acid	C8H8O4	210.0767	168.0423	0.9946	3.0609	451-13-8	HMDB0000130	--	780	Amino acid and Its metabolomics	Amino acid derivatives	1.1527002306413152	4.173360679036534e-07	4.591285713483405	up
317	Maltose	C12H22O11	365.106	342.1162	0.6393	0.7884	69-79-4	HMDB0000163	--	294	Carboxylic acids and derivatives	Sugars	1.1441031978759473	1.451027575606011e-06	6.9396957390791485	up
318	PGF2α [9α,11α,15S-trihydroxy-prosta-5Z,13E-dien-1-oic acid]	C20H34O5	423.2359	354.2406	0.9978	6.5504	551-11-1	HMDB0001139	--	5280363	Lipids and lipid-like molecules	Fatty Acyls	1.1606504295336388	1.2781489973710502e-12	32.57389587533496	up
319	Phenol	C6H6O	95.0494	94.0419	0.9767	3.0608	108-95-2	HMDB0000228	--	996	Phenolic acids	Phenolic acids	1.1415045396997887	1.0619353320266623e-06	2.000786480131559	up
320	Tylactone;Protylonolide	C23H38O5	472.2007	394.2719	0.6196	6.2264	74758-60-4	--	--	10250053	Phenylpropanoids and polyketides	Macrolides and analogues	1.1480140793920408	3.322142447555093e-09	7.338606508054697	up
321	(R)-2,3-Dihydroxy-isovalerate	C5H10O4	201.0064	134.0579	0.5392	1.3861	-	HMDB0012141	--	440279	Lipids and lipid-like molecules	Fatty Acyls	1.1279313853770134	3.972430192423744e-05	0.10059793256484142	down
322	(±)13-HpODE	C18H32O4	313.2378	312.2301	0.6803	9.0096	23017-93-8	HMDB0003871	--	--	Oxidized lipid	Oxidized lipid	1.1273372853392178	4.521730505553896e-05	0.1734345805893437	down
323	11,12-DHET	C20H34O4	677.4923	338.2457	0.8194	7.5059	192461-95-3	HMDB0002314	--	5283146	Lipids and lipid-like molecules	Fatty Acyls	1.1411076885470108	3.378333610291386e-08	0.10485529362488387	down
324	2-Aminoethylphosphonate	C2H8NO3P	148.0166	125.0242	0.7726	1.0169	2041-14-7	HMDB0011747	--	339	Aldehyde,Ketones,Esters	Esters	1.1339953691833369	5.790491592727814e-06	0.14577209205494554	down
325	3-(2-(Methylamino)ethyl)-1H-indol-5-ol	C11H14N2O	191.1178	190.1106	0.9411	2.4543	1134-01-6	HMDB0004369	--	150885	Alkaloids	Plumerane	1.1554501340634518	3.482116843844669e-07	0.06641157630936675	down
326	4-Hydroxy-3-methoxybenzaldehyde	C8H8O3	217.067	152.0473	0.9146	3.3935	121-33-5	HMDB0012308	--	1183	Benzene and substituted derivatives	Phenolics	1.1576140973382207	2.394792956112732e-10	0.05986366130230144	down
327	5-Methoxytryptamine	C11H14N2O	191.1179	190.1106	0.8572	3.0858	608-07-1	HMDB0004095	--	1833	Alcohol and amines	Amines	1.1612771906375867	1.0122616656996485e-13	0.009421108492522014	down
328	8,9-DHET	C20H34O4	408.2442	338.2457	0.9159999999999999	7.5397	192461-96-4	HMDB0002311	3833	5283144	Lipids and lipid-like molecules	Fatty Acyls	1.144697759602368	8.129034519988778e-07	0.12291431296943613	down
329	Chenodeoxycholic Acid	C24H40O4	358.2834	392.2927	0.9678	8.2037	474-25-9	HMDB0000518	--	10133	Bile acids	Bile acids	1.1164607094051588	0.00010221651159025814	0.458439477117531	down
330	Cinnamic Acid	C9H8O2	166.0864	148.05200000000005	0.655	5.0966	140-10-3	HMDB0000930	--	444539	Organic acid And Its derivatives	Organicacid and Its derivatives	1.0312591821297834	0.0014813964419146438	0.22347887078920609	down
331	Hexadecanedioic acid	C16H30O4	287.2222	286.2144	0.596	6.4507	505-54-4	HMDB0000672	--	10459	FA	FFA	1.1610823181145102	1.9294896404943799e-10	0.018070949475126958	down
332	Hydrocinnamic Acid	C9H10O2	196.0431	150.0681	0.9785	5.3956	501-52-0	HMDB0000764	--	107	Organic acid And Its derivatives	Organicacid and Its derivatives	1.145246118205405	1.0135104933107922e-07	0.09609240283672793	down
333	Indole	C8H7N	236.1266	117.0578	0.9889	3.5427	120-72-9	HMDB0000738	--	798	Heterocyclic compounds	Indole and Its derivatives	1.1573213104122313	1.974352999959479e-08	0.0458503662444822	down
334	L-Isoleucine	C6H13NO2	263.1974	131.0946	0.6881	0.7951	73-32-5	HMDB0033923	--	6306	Amino acids and derivatives	Amino acids and derivatives	1.159890694559678	3.2557097130643536e-08	0.03527164888760947	down
335	L-Tryptophan	C11H12N2O2	205.0978	204.0899	0.8437	2.3463	73-22-3	HMDB0000929	--	6305	Amino acid and Its metabolomics	Amino acids	1.1593577351796165	3.598800030894213e-08	0.4574944124456727	down
336	Melatonin	C13H16N2O2	250.1555	232.1212	0.9128	2.5623	73-31-4	HMDB01389	--	896	Hormones and hormone related compunds	Hormones and hormone related compunds	1.1406927981135342	4.615852450261749e-06	0.12757245075310655	down
337	N-Phenylacetylglycine	C10H11NO3	387.1564	193.0739	0.7873	3.2935	500-98-1	HMDB0000821	--	68144	Amino acid and Its metabolomics	Amino acid derivatives	1.1596606791701398	1.9409253253445866e-12	0.06389746301149084	down

## Sheet: NEG
NO.	Compounds	Formula	Precursor(g/mol)	Mass(g/mol)	score	RT(min)	CAS_ID	HMDB_ID	Metlin_ID	Pubchem.CID	Class.I	Class.II	VIP	p_value	Fold_Change	Type
1	gamma-Linolenic acid	C18H30O2	316.1942	278.2246	0.9971	10.6367	506-26-3	HMDB0003073	--	5280933	Lipids and lipid-like molecules	Fatty Acyls	1.0797908452171896	1.6704866654023932e-07	2.284346167950128	up
2	Dodecanoic acid	C12H24O2	399.3474	200.1776	0.9954	9.6895	143-07-7	HMDB0000638	357	3893	Lipids and lipid-like molecules	Fatty Acyls	1.1101853603117309	1.324778955091688e-11	7.626976308661027	up
3	Deoxycholic acid	C24H40O4	392.2884	392.2927	0.992	8.3851	83-44-3	HMDB0000626	--	222528	Bile acids	Bile acids	1.1078408360877383	5.017537640425773e-10	0.04271269869125314	down
4	Capric Acid(C10:0)	C10H20O2	172.1422	172.1463	0.9855	8.4682	334-48-5	HMDB0000511	--	2969	--	--	1.1110430175542252	9.020175853825002e-12	2.8499147476879623	up
5	cis-9-Hexadecenoic acid	C16H30O2	507.4411	254.2246	0.9851	10.9524	373-49-9	HMDB0003229	188	445638	Lipids and lipid-like molecules	Fatty Acyls	1.0933641826561755	7.639767248597535e-06	3.564553646904021	up
6	11,12,15-THETA	C20H34O5	371.26300000000003	354.2406	0.9840000000000001	8.193999999999999	-	HMDB0004684	--	11954043	Lipids and lipid-like molecules	Fatty Acyls	1.1069010713763574	3.716401576703485e-09	0.03698163194631597	down
7	9,10-DiHOME	C18H34O4	349.2148	314.2457	0.9805	9.3737	263399-34-4	HMDB0004704	35697	9966640	Lipids and lipid-like molecules	Fatty Acyls	1.1074281642088843	9.272078383328083e-08	0.022259599952610544	down
8	16-Oxo-palmitate	C16H30O3	270.2155	270.2195	0.9789	8.9501	-	--	--	15931626	Lipids and lipid-like molecules	Fatty Acyls	1.0992944404026157	2.9852540816318377e-06	5.326779660022448	up
9	5,6-DiHETrE	C20H34O4	392.2395	338.2457	0.9786	9.1578	213382-49-1	HMDB0002343	--	5283142	Oxidized lipids	Oxidized lipids	1.1043056308496126	5.87634935062432e-09	0.09582075859510512	down
10	(10S)-Juvenile hormone III acid diol	C15H26O4	290.1845	270.1831	0.9784	9.0082	-	--	--	23724772	Lipids and lipid-like molecules	Prenol lipids	1.1116237106932445	2.883983779569371e-09	0.012953962184700909	down
11	11-HpODE; (9Z,12Z)-(11S)-11-Hydroperoxyoctadeca-9,12-dienoate	C18H32O4	294.2155	312.2301	0.9776	8.1441	-	HMDB0062281	--	5281026	Lipids and lipid-like molecules	Fatty Acyls	1.065386328257182	0.00011055620750641226	3.690814323158031	up
12	Dihydroxyacetone	C3H6O3	91.0288	90.0317	0.9756	0.9324	96-26-4	HMDB0001882	--	670	Organic oxygen compounds	Organooxygen compounds	1.1126576237095074	1.8121455696617085e-12	0.07358333999671891	down
13	1,3-Propanediol	C3H8O2	118.0764	76.0524	0.9733	2.6024	504-63-2	--	--	10442	Organic oxygen compounds	Organooxygen compounds	1.1006115957280238	6.090429805246047e-07	0.3315754027293428	down
14	1-Phenyl-1,2-propanedione	C9H8O2	165.0749	148.0524	0.9714	3.4581	579-07-7	HMDB0035243	--	11363	Benzenoids	Benzene and substituted derivatives	1.046365174909251	1.3525028591718252e-05	2.5716067912217166	up
15	cis-3-(3-Carboxyethenyl)-3,5-cyclohexadiene-1,2-diol;(2E)-3-(cis-5,6-Dihydroxycyclohexa-1,3-dien-1-yl)prop-2-enoate	C9H10O4	223.0805	182.0579	0.9689	1.9126	-	--	--	5282145	Organic oxygen compounds	Organooxygen compounds	1.1073490460015112	1.5295870657689513e-08	0.10120018948262906	down
16	(2R)-2,4-Dihydroxy-3,3-dimethylbutanoic acid	C6H12O4	189.0962	148.0736	0.9634	2.835	1112-33-0	--	--	439251	Lipids and lipid-like molecules	Fatty Acyls	1.1062883050937142	7.389919843101329e-07	0.12913170089840512	down
17	(2S)-2-Hydroxybutanedioic acid	C4H6O5	175.0426	134.0215	0.9626	0.8576	97-67-6	HMDB0000156	45931	222656	Organic acids and derivatives	Hydroxy acids and derivatives	1.0784821603545836	7.912756557619754e-06	0.13836627889708014	down
18	3-Hydroxy-3-methyl-2-oxobutanoic acid;3-Hydroxy-3-methyl-2-oxobutanoate;2-Oxo-3-hydroxyisovalerate	C5H8O4	151.0404	132.0423	0.9625	2.4071	-	--	--	440248	Organic acids and derivatives	Keto acids and derivatives	1.0856086401880254	1.543477146392859e-05	7.508222196230675	up
19	2-Hydroxybutanoic Acid	C4H8O3	145.07	104.04700000000001	0.9603	2.3033	600-15-7	HMDB0000008	--	11266	Organic acid And Its derivatives	Organicacid and Its derivatives	1.107379800500751	4.110872378125071e-11	0.22468940481145397	down
20	5-Oxoproline	C5H7NO3	257.0779	129.0426	0.9567	0.8742	149-87-1	HMDB0000805	--	7405	Amino acid and Its metabolomics	Amino acid derivatives	1.1104816701610396	3.591514028607928e-08	0.3045047712479175	down
21	kaempferol	C15H10O6	286.0443	286.0477	0.9538	5.7679	-	--	--	5280863	--	--	1.0937918600051149	1.198637899160795e-07	0.3178430860062806	down
22	Caffeine	C8H10N4O2	176.0654	194.0804	0.9533	2.6605	1958-08-2	HMDB0001847	--	2519	Alkaloids	Alkaloids	1.0132588889915448	0.0005671203823433856	0.3478360094001965	down
23	2-isopropylmalate	C7H12O5	216.0878	176.0685	0.9518	2.6605	3237-44-3	-	--	5280523	Organic acid And Its derivatives	Organicacid and Its derivatives	1.1116112917164518	8.851767995557298e-09	0.0972357018650512	down
24	Isocitric acid	C6H8O7	192.0236	192.02700000000002	0.9502	1.1391	320-77-4	HMDB0000193	--	1198	Organic acids and derivatives	Carboxylic acids and derivatives	1.1119912758502626	3.016578846248579e-15	4.351205739287398	up
25	5-Formyl-3-hydroxy-2-methylpyridine-4-carboxylic acid	C8H7NO4	181.0339	181.0375	0.9485	2.0538	-	HMDB0006954	--	440898	Organoheterocyclic compounds	Pyridines and derivatives	1.090455436123044	1.8392551785328519e-07	2.047492214446513	up
26	DHA [4Z,7Z,10Z,13Z,16Z,19Z-docosahexaenoic acid]	C22H32O2	350.2187	328.2402	0.9411	7.8367	6217-54-5	HMDB0002183	--	445580	Lipids and lipid-like molecules	Fatty Acyls	1.1121904972721792	5.575405259485531e-13	0.07343413187057336	down
27	D-Glutamic acid	C5H9NO4	293.099	147.0532	0.9408	0.7699	6893-26-1	HMDB0003339	--	23327	Organic acids and derivatives	Carboxylic acids and derivatives	1.1052272673872772	7.16972739366297e-09	6.9707646518521305	up
28	L-Galactono-1,4-lactone	C6H10O6	159.03	178.0477	0.9389	0.8991	1668-08-2	HMDB0002541	--	6857365	Organoheterocyclic compounds	Lactones	1.0724707288048116	8.264086208469024e-05	0.27031395512974943	down
29	2-hydroxyphenylacetic acid	C8H8O3	133.0298	152.0473	0.9323	2.727	614-75-5	HMDB0000669	--	11970	Organic acid And Its derivatives	Organicacid and Its derivatives	1.1076599998776415	6.184543214254815e-10	9.353937210280552	up
30	4-Aminobutanal	C4H9NO	127.0875	87.0684	0.9317	0.7855	-	HMDB0001080	--	118	Organic oxygen compounds	Organooxygen compounds	1.0944245150270109	1.8291254785601614e-08	0.2762290297180851	down
31	Mesaconic acid	C5H6O4	130.0226	130.0266	0.9274	1.8795	498-24-8	HMDB0000749	4130	638129	Lipids and lipid-like molecules	Fatty Acyls	1.1108488525672564	9.656530332514798e-09	0.02576404911963978	down
32	Dopaquinone	C9H9NO4	212.0756	195.0531	0.9174	1.6059999999999999	4430-97-1	HMDB0001229	--	439316	Benzene and substituted derivatives	Benzene and substituted derivatives	1.109158034391978	5.088580323330511e-09	0.3320944673957743	down
33	gamma-Glutamyl-gamma-aminobutyraldehyde	C9H16N2O4	252.0808	216.111	0.9066	0.8493	-	--	--	23724544	--	--	1.0963869502959784	8.245075547746203e-09	0.3695393155225953	down
34	1,7-Dimethylxanthine	C7H8N4O2	162.0501	180.0647	0.9029	1.8626	611-59-6	HMDB0001860	--	4687	Nucleotides and derivatives	Nucleotides and derivatives	1.0803138496560194	3.3713458260431095e-05	0.03245385499944268	down
35	Theobromine	C7H8N4O2	161.0459	180.0647	0.9012	1.8659	83-67-0	HMDB0002825	--	5429	Nucleotide And Its metabolomics	Nucleotide and Its metabolomics	1.0933288113849005	7.317304436939093e-08	0.15301243499451184	down
36	3-Hydroxypropanoic Acid	C3H6O3	89.0243	90.0317	0.899	2.3282	503-66-2	HMDB0000700	--	68152	Organic acid And Its derivatives	Organicacid and Its derivatives	1.10315554889824	2.323441280320793e-08	0.08458401418769053	down
37	cis-(Homo)2-aconitate	C8H10O6	221.0457	202.0477	0.8982	6.7899	-	--	--	25244890	Organic acids and derivatives	Carboxylic acids and derivatives	1.1126249949563551	6.554635099082501e-12	2.819657848886128	up
38	L-Tyrosine	C9H11NO3	182.0723	181.0739	0.8896	1.1567	60-18-4	HMDB0000158	--	6057	Amino acid and Its metabolomics	Amino acids	1.093501097136418	1.8534960238429187e-08	5.304269609320078	up
39	17alpha-Hydroxypregnenolone	C21H32O3	352.2343	332.2351	0.8742	7.5049	387-79-1	HMDB00363	--	440573	Lipids and lipid-like molecules	Steroids and steroid derivatives	1.0295695418713862	0.00011064050908238867	0.2259812669108328	down
40	Succinic Acid	C4H6O4	117.0191	118.0266	0.8575	1.6572	110-15-6	HMDB0000254	--	1110	Organic acid And Its derivatives	Organicacid and Its derivatives	1.1097098577664617	8.944440992811041e-13	0.16612352984135065	down
41	Aklaviketone;Methyl(1R,2R)-2-ethyl-2,5,7-trihydroxy-4,6,11-trioxo-1,2,3,4,6,11-hexahydrotetracene-1-carboxylate	C22H18O8	391.0782	410.1002	0.8554	4.4801	116235-59-7	--	--	443827	Benzenoids	Naphthacenes	1.1118635651660562	1.7716147439825763e-10	5.264186649312147	up
42	L-Histidine	C6H9N3O2	154.0627	155.0695	0.8514	0.7163	71-00-1	HMDB0000177	--	6274	Amino acid and Its metabolomics	Amino acids	1.1125039945957822	2.7695006453017717e-15	3.1122172368457828	up
43	4-Hydroxybenzaldehyde	C7H6O2	121.0296	122.0368	0.8513	3.6409	123-08-0	HMDB0011718	--	126	Phenolic acids	Phenolic acids	1.1116471880641965	9.071766443571577e-10	2.1735861276454207	up
44	Protocatechuic Acid	C7H6O4	153.0198	154.0266	0.8485	2.4113	99-50-3	HMDB0001856	--	72	Benzene and substituted derivatives	Phenolics	1.1120530256377763	4.991729698144759e-10	0.2589110781022068	down
45	Inosine	C10H12N4O5	267.0742	268.08099999999996	0.8464	1.3063	58-63-9	HMDB0000195	--	135398641	Nucleotide And Its metabolomics	Nucleotide and Its metabolomics	1.1112260159416778	1.0110262612461433e-12	2.16588429390044	up
46	Citric Acid	C6H8O7	191.0202	192.02700000000002	0.8446	1.1393	77-92-9	HMDB0000094	--	311	Organic acid And Its derivatives	Organicacid and Its derivatives	1.1124248657333564	5.294377156792933e-14	4.233030694775772	up
47	Methylmalonic Acid	C4H6O4	117.0194	118.0266	0.84	1.2813	516-05-2	HMDB0000202	--	487	Organic acid And Its derivatives	Organicacid and Its derivatives	1.1109521301381815	7.972284961225485e-13	0.479393755819055	down
48	Thromboxane A2	C20H32O5	370.2514	352.225	0.8386	5.6019	57576-52-0	HMDB0001452	--	5280497	Lipids and lipid-like molecules	Fatty Acyls	1.0598796335581295	6.78822622109571e-05	9.274257821909922	up
49	Adrenic acid	C22H36O2	353.244	332.2715	0.835	7.9531	28874-58-0	HMDB0002226	--	5497181	Lipids and lipid-like molecules	Fatty Acyls	1.102035223350509	2.163861255129677e-08	5.901295352060182	up
50	D-(-)-Lactic acid	C3H6O3	89.0243	90.0317	0.8287	1.3977	10326-41-7	HMDB0001311	63094	61503	Organic acids and derivatives	Hydroxy acids and derivatives	1.0979468478877965	7.142434591274292e-06	0.0549207264256992	down
51	4-Pyridoxic Acid	C8H9NO4	182.0461	183.0532	0.8105	1.5225	82-82-6	HMDB0000017	--	6723	Others	Vitamin	1.1108729285330086	2.1100289501779383e-08	0.13782293081022096	down
52	Itaconic acid	C5H6O4	129.0196	130.0266	0.8098	1.8737	97-65-4	HMDB0002092	--	811	Organic acid And Its derivatives	Organicacid and Its derivatives	1.1105934709165846	4.0803893099649404e-08	0.09091546125536992	down
53	2-n-Propyl-4-pentenoic acid	C8H14O2	141.0924	142.0994	0.8023	6.7816	1575-72-0	HMDB0013897	--	104896	Organic acids	Organic acids	1.1028910332433497	1.2558637023269936e-06	4.065677682774619	up
54	Avermectin B1a aglycone	C34H48O8	624.351	584.3349	0.7981	9.1162	-	--	--	11953989	Phenylpropanoids and polyketides	Macrolides and analogues	1.1112889201049794	1.8425238108584357e-12	23.497571913117213	up
55	13-oxoODE	C18H30O3	293.2127	294.2195	0.7889	9.3021	54739-30-9	HMDB0004668	--	160205	Oxidized lipids	Oxidized lipids	1.112655971017832	3.085974088326073e-20	3.893457925719949	up
56	DL-b-Hydroxycaprylic acid	C8H16O3	159.1029	160.1099	0.7885	5.0118	14292-27-4	HMDB0001954	--	26613	Organic acids and derivatives	Hydroxy acids and derivatives	1.1122105163437241	4.686428609915509e-10	7.5808904549635265	up
57	L-2-amino-6-oximelic acid	C7H11NO5	188.0564	189.0637	0.764	1.1484	75650-93-0	-	--	--	Organic acid And Its derivatives	Organicacid and Its derivatives	1.1111423231063335	8.740591792537715e-11	0.4649516264188747	down
58	Hydroquinone	C6H6O2	109.0294	110.0368	0.7602	1.7051	123-31-9	HMDB0002434	--	785	Phenolic acids	Phenolic acids	1.016504291789698	0.0002122829281672006	0.3511274975539941	down
59	2-Oxoglutaric acid	C5H6O5	291.0374	146.0215	0.7594	1.838	328-50-7	HMDB0000208	--	51	Organic acids and derivatives	Keto acids and derivatives	1.1096539349787782	1.7330201609824769e-12	3.1358356878517415	up
60	17a-Hydroxyprogesterone	C21H30O3	367.1664	330.2195	0.7187	7.3382	68-96-2	HMDB0000374	--	6238	Hormones and hormone related compunds	Hormones and hormone related compunds	1.104378178877519	1.7235189971885752e-09	0.3958751478878141	down
61	2,5-Dihydroxy Benzoic Acid	C7H6O4	153.0197	154.0266	0.7183	1.6967	490-79-9	HMDB0000152	--	3469	Benzene and substituted derivatives	Phenolic acids	1.112254503170947	1.0803390621505978e-09	0.06427635484492343	down
62	P-hydroxyphenylacetylglycine	C10H11NO4	208.0618	209.0688	0.7059	2.4776	28116-23-6	HMDB0000735	--	440732	Benzene and substituted derivatives	Phenolic acids	1.105467811001085	1.379750769820055e-07	2.9815988771634583	up
63	4-Hydroxybenzoic Acid	C7H6O3	137.0243	138.0317	0.7012	1.7798	99-96-7	HMDB0000500	--	135	Phenolic acids	Phenolic acids	1.1095899255896216	5.7500695302308354e-08	17.461055913591206	up
64	DL-Benzylsuccinic acid	C11H12O4	207.0663	208.0736	0.6976	5.1032	884-33-3	HMDB0012127	--	3858	FA	FFA	1.1114220687982954	5.591000969159815e-13	2.3425917280217154	up
65	Trioxilin A3	C20H34O5	389.2071	354.2406	0.6935	5.8136	-	HMDB0001977	--	5283208	Lipids and lipid-like molecules	Fatty Acyls	1.1045712146167272	1.0178419566851644e-09	0.08654898334949483	down
66	(±)9-HpODE	C18H32O4	311.223	312.2301	0.6774	7.3964	29774-12-7	HMDB0062434	--	--	Oxidized lipids	Oxidized lipids	1.1103815654622529	1.376264434028173e-09	0.2106643914184516	down
67	Ciliatocholate;Ciliatocholic acid;2-Aminoethylphosphocholate	C26H46NO7P	496.2736	515.3012	0.6747	6.4658	-	--	--	21155884	Lipids and lipid-like molecules	Steroids and steroid derivatives	1.1078181221615353	4.803425554628564e-09	0.0218490743032652	down
68	Salicin	C13H18O7	285.0862	286.1053	0.6744	2.3531	138-52-3	HMDB0003546	--	439503	Phenolic acids	Phenolic acids	1.1057185765895403	2.0962303459919843e-07	2.726331103548325	up
69	Phenethylglucosinolate	C15H21NO9S2	439.0861	423.0658	0.6661	0.7994	499-30-9	HMDB0038423	--	656555	Organic oxygen compounds	Organooxygen compounds	1.112251430854517	1.465363935157336e-10	14.211737433904496	up
70	12,13-EpOME	C18H32O3	331.2046	296.2351	0.6659	9.0081	-	HMDB0004702	--	5356421	Lipids and lipid-like molecules	Fatty Acyls	1.1123939142422543	5.5014498033509425e-17	2.7884960834762285	up
71	LXB4	C20H32O5	368.2446	352.225	0.6628	5.7762	98049-69-5	HMDB0005082	--	5280915	Oxidized lipids	Oxidized lipids	1.110094367296052	3.894928131224779e-08	30.15425648001387	up
72	Mevalonic acid	C6H12O4	169.0511	148.0736	0.6582	1.2272	17817-88-8	HMDB0000227	--	439230	Lipids and lipid-like molecules	Fatty Acyls	1.0725129577402703	7.317770852754528e-05	3.983112553347324	up
73	Citraconic Acid	C5H6O4	151.0036	130.0266	0.6521	2.4029	498-23-7	HMDB0000634	--	643798	Organic acid And Its derivatives	Organicacid and Its derivatives	1.1090360353235789	1.5351307068870475e-07	0.21041088518252515	down
74	3-(Methylthio)propionic acid	C4H8O2S	160.0406	120.0245	0.6479	2.2783	646-01-5	HMDB0001527	--	563	Organic acid And Its derivatives	Organicacid and Its derivatives	1.1124728639918249	3.345806607986244e-17	50.721762173824644	up
75	Methylglyoxal	C3H4O2	71.0138	72.0211	0.6424	0.9324	78-98-8	HMDB0001167	--	880	Organic oxygen compounds	Organooxygen compounds	1.0836964531960032	2.738829647863649e-05	0.346912077942714	down
76	4-Hydroxy-3-methoxyphenylacetic acid	C9H10O4	181.0509	182.0579	0.637	2.7767	306-08-1	HMDB0000118	--	1738	Organic acid And Its derivatives	Organicacid and Its derivatives	1.1015960184348066	1.792353285744859e-06	0.08360028944047034	down
77	L-(+)-Anaferine;Anapheline	C13H24N2O	245.202	224.1889	0.6033	9.1412	19519-53-0	--	--	440934	Organoheterocyclic compounds	Piperidines	1.0733829448978558	3.357722991980834e-05	0.32969753444527283	down
78	9,12,13-TriHOME	C18H34O5	329.2337	330.2406	0.5973	6.7653	-	HMDB0004708	--	9858729	Lipids and lipid-like molecules	Fatty Acyls	1.109931450462247	4.5681193194369105e-09	0.1855066128392245	down
79	Dl-3,4-Dihydroxymandelic Acid	C8H8O5	224.0568	184.0372	0.5973	2.1703	775-01-9	HMDB0001866	--	85782	Organic acid And Its derivatives	Organicacid and Its derivatives	1.1118635070682341	1.2613091541211046e-14	8.893976969312845	up
80	3-Hydroxybenzoic acid	C7H6O3	136.0167	138.0317	0.5915	3.9317	1999-06-9	HMDB0002466	--	--	Organic acids	Organic acids	1.1121217415345828	1.0137920142711457e-14	0.1111360780117399	down
81	7alpha-Hydroxytestosterone	C19H28O3	340.1851	304.2038	0.5913	6.1667	62-83-9	HMDB0003956	--	65541	Lipids and lipid-like molecules	Steroids and steroid derivatives	1.1124875701667758	2.3929884392492667e-12	99.228947833586	up
82	Naphthalene-1,2-diol	C10H8O2	196.0338	160.0524	0.5869	4.1976	574-00-5	HMDB0060497	--	11318	Benzenoids	Naphthalenes	1.1115174682728572	1.901092807141276e-13	3.955422185183453	up
83	(Rs)-Mevalonic Acid	C6H12O4	188.093	148.0736	0.5844	1.3228	150-97-0	HMDB0000227	--	--	Organic acid And Its derivatives	Organicacid and Its derivatives	1.0759423207070609	4.341543361127561e-05	0.18855528970234567	down
84	Nicotinic acid	C6H5NO2	122.0249	123.03200000000001	0.5836	2.6937	108-01-0	HMDB0001488	--	938	--	--	1.1087083206521915	1.3188659197946225e-07	8.95547190950209	up
85	1,4-Dihydroxy-2-naphthoic acid	C11H8O4	202.0187	204.0423	0.5813	2.5525	31519-22-9	--	64746	671	Benzenoids	Naphthalenes	1.110741353953893	5.065893936148743e-09	0.11861198150306827	down
86	Sinapic acid	C11H12O5	223.0615	224.0685	0.5795	3.2587	530-59-6 7362-37-0	HMDB0032616	--	637775	Phenylpropanoids and polyketides	Cinnamic acids and derivatives	1.1125090461189973	9.24845355945895e-18	4.354459354152101	up
87	Kanamycin	C18H36N4O11	482.1984	484.2381	0.5778	10.9524	59-01-8	HMDB0015303	--	6032	Organic oxygen compounds	Organooxygen compounds	1.0259801558414792	2.0654919123343094e-05	2.3076228013688684	up
88	Maltol	C6H6O3	251.0568	126.0317	0.5778	5.1032	118-71-8	HMDB0030776	--	8369	Organoheterocyclic compounds	Pyrans	1.111053025847308	3.162255728932424e-10	2.420916407320194	up
89	beta-Alanine	C3H7NO2	126.0194	89.0477	0.5768	1.1235	107-95-9	HMDB0000056	--	239	Organic acids and derivatives	Carboxylic acids and derivatives	1.1113576700364691	1.550868849816769e-12	18.650377196782348	up
90	4-(2-Aminophenyl)-2,4-dioxobutanoic acid	C10H9NO4	244.0046	207.0532	0.5641	2.6686	-	HMDB0000978	--	472	Organic oxygen compounds	Organooxygen compounds	1.0323828308198095	7.256960271759471e-05	0.42556260412233465	down
91	(R)-Pantetheine	C11H22N2O4S	259.1095	278.13	0.5614	2.8432	496-65-1	HMDB0003426	--	439322	Organic acids and derivatives	Carboxylic acids and derivatives	1.1124479805384333	1.4414479286035935e-11	0.14906872757164974	down
92	Aromatic primary alcohol;Aromatic alcohol	C7H8O	161.0643	108.0575	0.5613	1.4226	100-51-6	HMDB0003119	--	244	Benzenoids	Benzene and substituted derivatives	1.10515851588716	8.698993527425379e-07	0.026737496801498242	down
93	Desmethylcitalopram	C19H19FN2O	308.135	310.1481	0.5545	2.4029	62498-67-3	HMDB0014021	--	162180	Benzenoids	Benzene and substituted derivatives	1.0824220710561432	2.572812491432614e-07	0.2329386045334823	down
94	2-Imino-3-(7-chloroindol-3-yl)propanoate;7-Chlorodehydrotryptophan	C11H9ClN2O2	256.0466	236.0353	0.5535	7.7121	-	--	--	45266852	Organoheterocyclic compounds	Indoles and derivatives	1.1004294824979333	2.44149578125322e-07	14.153765025711571	up
95	Glutathionylaminopropylcadaverine	C18H36N6O5S	465.2797	448.2468	0.5518	7.6373	-	--	--	24892796	Organic acids and derivatives	Carboxylic acids and derivatives	1.1080911598237864	2.146921729075568e-09	0.027921051200290217	down
96	9,10,13-TriHOME;9,10,13-Trihydroxyoctadec-11-enoic acid;(11E)-9,10,13-Trihydroxyoctadec-11-enoic acid	C18H34O5	329.2336	330.2406	0.5265	6.4321	-	HMDB0004710	--	5282965	Lipids and lipid-like molecules	Fatty Acyls	1.1087303230456091	6.935498643514763e-08	0.4322800542951413	down
97	7a-Hydroxy-O-carbamoyl-deacetylcephalosporin C	C15H20N4O9S	448.1102	432.0951	0.5202	3.2587	-	--	--	441085	Organoheterocyclic compounds	Lactams	1.112369482751364	1.6239738898611926e-15	3.832841249360582	up
98	Thiamine	C12H17N4OS+	263.0925	264.1045	0.5158	6.308	59-43-8	HMDB0000235	--	1130	CoEnzyme and vitamins	CoEnzyme and vitamins	1.1120894433444788	2.028071664376533e-10	5.279796934046564	up
99	L-Palmitoylcarnitine	C23H45NO4	398.3144	399.3349	0.514	9.9803	2364-67-2	HMDB0000222	--	11953816	Lipids and lipid-like molecules	Fatty Acyls	1.0695897245881565	2.387257851132757e-06	0.2027996225310769	down
100	5,6-EET	C20H32O3	301.217	320.2351	0.5042	10.5536	87173-80-6	-	--	5283202	Oxidized lipids	Oxidized lipids	1.1119176947175131	1.1709196556961973e-09	0.137241285608611	down
101	Valproic acid	C8H16O2	287.2227	144.115	0.7011	7.3216	99-66-1	HMDB0001877	--	3121	Organic acids	Organic acids	1.0854312440596705	2.972823485535241e-05	3.2617862309483105	up
102	Norepinephrine	C15H12O5	222.0702	272.0685	0.9034	0.9407	480-41-1	-	--	439260	Hormones and hormone related compunds	Hormones and hormone related compunds	1.0168876358868106	0.0006124038527778969	0.4700840628311516	down
103	L-Threonine	C4H9NO3	118.0508	119.05799999999999	0.8114	0.7579	72-19-5	HMDB0000167	--	6288	Amino acid and Its metabolomics	Amino acids	1.112174794613269	1.1185428874363088e-09	0.20356364821679374	down
104	Catechol	C6H6O2	109.0295	110.0368	0.8440000000000001	2.411	120-80-9	HMDB0000957	--	289	Benzene and substituted derivatives	Phenolics	1.1110596834960704	1.7133990840262973e-08	0.321093243511257	down
105	Benzoic Acid	C7H6O2	121.0295	122.037	0.8502	4.5299	65-85-0	HMDB0001870	--	243	Benzene and substituted derivatives	Benzene and substituted derivatives	1.1114684831200872	5.530668448502188e-10	0.2555045457522135	down
106	12(13)-EpOME;(12R,13S)-(9Z)-12,13-Epoxyoctadecenoic acid	C18H32O3	592.4653	296.2351	0.9816	9.0165	-	HMDB0004702	--	5281128	Lipids and lipid-like molecules	Fatty Acyls	1.1077019505845258	1.3492807355639385e-11	2.6980872400288702	up
107	2-(Formylamino)Benzoic Acid	C8H7NO3	164.0358	165.0426	0.7929	3.7822	3342-77-6	HMDB0004089	--	101399	Benzene and substituted derivatives	Phenolic acids	1.112272582800086	2.9354295117127485e-12	3.592231233811824	up
108	3,4-Dihydroxybenzeneacetic Acid	C8H8O4	167.0354	168.0423	0.7304	2.2202	102-32-9	HMDB0001336	--	547	Benzene and substituted derivatives	Phenolic acids	1.1118681055619086	9.467009084504346e-11	2.8746389792236218	up
109	4-hydroxyphenylacetic acid	C8H8O3	193.0703	152.0473	0.9425	3.051	-	--	--	127	--	--	1.0960074692399877	6.588004069862183e-06	17.37902191904499	up
110	5S,8R-DiHODE;(5S,8R)-DiHODE;(5S,8R,9Z,12Z)-5,8-Dihydroxyoctadeca-9,12-dienoate	C18H32O4	312.2262	312.2301	0.9751	6.848	-	--	--	25755602	Lipids and lipid-like molecules	Fatty Acyls	1.1030444787142073	8.27747732119232e-07	3.4031818407943173	up
111	8(R)-HPODE	C18H32O4	312.2262	312.2301	0.9601	8.0945	143343-95-7	HMDB0004706	--	6438758	Lipids and lipid-like molecules	Fatty Acyls	1.0371552902403105	0.000437671512545525	4.851403210364642	up
112	9(10)-EpOME	C18H32O3	296.2313	296.2351	0.9732	9.3738	-	HMDB0004701	--	5316080	Lipids and lipid-like molecules	Fatty Acyls	1.1116945852137827	8.773817448138234e-15	4.906425924601789	up
113	9-Oxononanoic acid	C9H16O3	171.10299999999995	172.1099	0.6674	6.4991	2553-17-5	HMDB0094711	--	75704	Organic acids	Organic acids	1.1061202272981736	1.8678674807006945e-10	2.3800484970535734	up
114	Anthranilic acid	C7H7NO2	136.0408	137.0477	0.8178	3.9982	118-92-3	HMDB0001123	--	227	Phenolic acids	Phenolic acids	1.1113230338240774	1.4432335730212253e-08	4.218224015820224	up
115	Homogentisic Acid	C8H8O4	335.0771	168.0423	0.9674	2.2202	451-13-8	HMDB0000130	--	780	Amino acid and Its metabolomics	Amino acid derivatives	1.0869626325750823	2.943474757498966e-07	3.7755433987542064	up
116	Maltose	C12H22O11	377.0862	342.1162	0.7109	0.7828	69-79-4	HMDB0000163	--	294	Carboxylic acids and derivatives	Sugars	1.112619074033516	1.548398338043775e-11	15.093569237074995	up
117	PGF2α [9α,11α,15S-trihydroxy-prosta-5Z,13E-dien-1-oic acid]	C20H34O5	391.1891	354.2406	0.9001	5.7845	551-11-1	HMDB0001139	--	5280363	Lipids and lipid-like molecules	Fatty Acyls	1.097442571133541	1.014290885921871e-06	2.1477231679570865	up
118	Phenol	C6H6O	94.0377	94.0419	0.9833	3.0095	108-95-2	HMDB0000228	--	996	Phenolic acids	Phenolic acids	1.1100895690502206	4.478551816386454e-09	3.290735424394636	up
119	Tylactone;Protylonolide	C23H38O5	432.2319	394.2719	0.6288	6.2166	74758-60-4	--	--	10250053	Phenylpropanoids and polyketides	Macrolides and analogues	1.11114462699542	8.924711263403471e-09	5.458073214735715	up
120	(R)-2,3-Dihydroxy-isovalerate	C5H10O4	175.0809	134.0579	0.9256	1.5108	-	HMDB0012141	--	440279	Lipids and lipid-like molecules	Fatty Acyls	1.1091668442139708	6.559005373602841e-08	0.02347575737030067	down
121	(±)13-HpODE	C18H32O4	311.2229	312.2301	0.8201	8.8088	23017-93-8	HMDB0003871	--	--	Oxidized lipid	Oxidized lipid	1.110856190762216	2.1410992043399678e-08	0.2777048658324551	down
122	11,12-DHET	C20H34O4	360.2267	338.2457	0.7874	7.0973	192461-95-3	HMDB0002314	--	5283146	Lipids and lipid-like molecules	Fatty Acyls	1.0522695931078594	1.0489539859180972e-05	0.2617342355438652	down
123	2-Aminoethylphosphonate	C2H8NO3P	145.9989	125.0242	0.9518	0.7413	2041-14-7	HMDB0011747	--	339	Aldehyde,Ketones,Esters	Esters	1.110859688191432	1.3277584345262507e-12	0.1870723819347359	down
124	3-(2-(Methylamino)ethyl)-1H-indol-5-ol	C11H14N2O	228.0605	190.1106	0.9438	2.8514	1134-01-6	HMDB0004369	--	150885	Alkaloids	Plumerane	1.0238280832564541	0.00019858669640010915	0.4611824082921531	down
125	4-Hydroxy-3-methoxybenzaldehyde	C8H8O3	193.07	152.0473	0.9631	3.5745	121-33-5	HMDB0012308	--	1183	Benzene and substituted derivatives	Phenolics	1.1039616868227942	1.2195166805183524e-08	0.13881358475974406	down
126	5-Methoxytryptamine	C11H14N2O	172.097	190.1106	0.8587	2.8931	608-07-1	HMDB0004095	--	1833	Alcohol and amines	Amines	1.0788535925839158	3.031409531886146e-05	0.3734920800567939	down
127	8,9-DHET	C20H34O4	355.26800000000014	338.2457	0.9645	9.1554	192461-96-4	HMDB0002311	3833	5283144	Lipids and lipid-like molecules	Fatty Acyls	1.1122114833994323	2.9999841510168637e-12	0.09911114177794147	down
128	Chenodeoxycholic Acid	C24H40O4	391.2857	392.2927	0.8272	8.2023	474-25-9	HMDB0000518	--	10133	Bile acids	Bile acids	1.1115979960960678	4.779083418847329e-14	0.011857720838538541	down
129	Cinnamic Acid	C9H8O2	147.0453	148.05200000000005	0.623	3.8262	140-10-3	HMDB0000930	--	444539	Organic acid And Its derivatives	Organicacid and Its derivatives	1.111645165415457	7.460880813751765e-09	0.0382123663981536	down
130	Hexadecanedioic acid	C16H30O4	285.2075	286.2144	0.8365	8.3436	505-54-4	HMDB0000672	--	10459	FA	FFA	1.112003218385589	4.342097115061161e-09	0.056742435848424665	down
131	Hydrocinnamic Acid	C9H10O2	149.0613	150.0681	0.8158	5.4023	501-52-0	HMDB0000764	--	107	Organic acid And Its derivatives	Organicacid and Its derivatives	1.1126646650714942	1.0103603177586381e-11	0.04043376946856658	down
132	Indole	C8H7N	117.0542	117.0578	0.9521	3.1673	120-72-9	HMDB0000738	--	798	Heterocyclic compounds	Indole and Its derivatives	1.1063825281099	6.531765447040349e-09	0.234857584620572	down
133	L-Isoleucine	C6H13NO2	130.0877	131.0946	0.586	3.4704	73-32-5	HMDB0033923	--	6306	Amino acids and derivatives	Amino acids and derivatives	1.0772005435155243	7.513176554305869e-07	0.30412233614341355	down
134	L-Tryptophan	C11H12N2O2	203.0834	204.0899	0.848	2.3448	73-22-3	HMDB0000929	--	6305	Amino acid and Its metabolomics	Amino acids	1.1125320735232451	1.814402248874727e-10	0.3607385579814757	down
135	Melatonin	C13H16N2O2	230.1038	232.1212	0.5605	3.4619999999999997	73-31-4	HMDB01389	--	896	Hormones and hormone related compunds	Hormones and hormone related compunds	1.1040795017844172	8.739435748103678e-08	0.15941794652477229	down
136	N-Phenylacetylglycine	C10H11NO3	214.0512	193.0739	0.5456	4.7211	500-98-1	HMDB0000821	--	68144	Amino acid and Its metabolomics	Amino acid derivatives	1.1122953094285937	5.690379933347152e-10	0.02990183613502663	down
